# Supplementary material for: Diverse Bacteria Utilize Alginate Within the Microbiome of the Giant Kelp Macrocystis pyrifera
Source: Front Microbiol. 2018 Aug 20;9:1914. doi: 10.3389/fmicb.2018.01914 (PMC6110156; doi:10.3389/fmicb.2018.01914)
Supplement: Supplementary file 1 [file Table_1.XLSX]

## Sheet: Sheet1
	Table S1. Alginate activity for bacterial OTUs isolated from the kelp forest.
	Genus	Representative	OTU ID	Detected	Growth	Growth	Degrade	Both	None	Total
		Isolate ID		Activity	(obligate)	(supplemented)				Isolates
	Alteromonas	K2S2NT-4	denovo8	Inactive	-	0	0	0	1	1
	Alteromonas	K2S3OT-6	denovo17	Active	-	0	0	1	0	1
	Alteromonas	K4S3OT-7	denovo23	Inactive	-	0	0	0	1	1
	Alteromonas	K5S3OA-1	denovo41	Active	-	0	1	0	0	1
	Alteromonas	K2S3NA-4	denovo45	Active	-	0	0	1	0	1
	Alteromonas	K5S2OT-4	denovo58	Active	-	0	0	1	0	1
	Alteromonas	WS3OA-2	denovo60	Active	-	0	2	0	0	2
	Alteromonas	K2S3OA-4	denovo77	Active	-	1	2	1	0	4
	Alteromonas	K4S2OT-3	denovo94	Inactive	-	0	0	0	1	1
	Alteromonas	K3S3NA-1	denovo99	Active	-	0	1	0	0	1
	Alteromonas	K5S1OA-1	denovo109	Active	-	1	3	0	10	14
	Alteromonas	K2S1OT-5	denovo112	Active	-	1	1	0	0	2
	Alteromonas	WS3NA-1	denovo120	Inactive	-	0	0	0	1	1
	Alteromonas	K1S3OA-1	denovo130	Inactive	-	0	0	0	1	1
	Alteromonas	K2S3OA-1	denovo144	Active	-	0	2	0	0	2
	Alteromonas	K4S3NA-1	denovo150	Inactive	-	0	0	0	1	1
	Cellulophaga	K4S1NT-5	denovo4	Active	-	0	0	2	0	2
	Cellulophaga	K1S2NT-6	denovo21	Inactive	-	0	0	0	1	1
	Cellulophaga	K4S1NT-7	denovo36	Active	-	0	0	1	0	1
	Cellulophaga	K4S1NT-8	denovo69	Active	-	0	0	2	0	2
	Cellulophaga	WS3OA-6	denovo118	Inactive	-	0	0	0	1	1
	Cellulophaga	WS3OT-1	denovo134	Active	-	0	0	1	0	1
	Cellulophaga	WS3OA-5	denovo148	Active	-	0	1	0	0	1
	Cobetia	WS2OT-5	denovo16	Active	-	1	0	1	0	2
	Cobetia	K1S2NT-5	denovo63	Inactive	-	0	0	0	1	1
	Cobetia	WS1OT-4	denovo71	Inactive	-	0	0	0	1	1
	Cobetia	K2S1OT-4	denovo83	Active	-	0	1	0	0	1
	Cobetia	WS3NT-4	denovo133	Active	-	1	0	0	0	1
	Cobetia	WS3OT-6	denovo151	Active	-	0	1	0	0	1
	Colwellia	K4S3NA-3	denovo29	Active	-	1	0	0	0	1
	Colwellia	K1S3OA-2	denovo108	Active	-	0	1	0	0	1
	Colwellia	K5S3NA-5	denovo140	Active	-	0	0	1	0	1
	Formosa	K3S2OT-1	denovo81	Active	-	0	1	0	0	1
	Glaciecola	K1S2OA-2	denovo74	Active	-	1	0	0	0	1
	Glaciecola	K1S2OA-1	denovo92	Active	-	0	1	0	0	1
	Halomonas	K3S3NT-6	denovo37	Active	-	0	0	1	0	1
	Halomonas	WS1NA-3	denovo59	Inactive	-	0	0	0	2	2
	Halomonas	K3S3NT-7	denovo66	Inactive	-	0	0	0	1	1
	Halomonas	WS3OT-2	denovo68	Active	-	0	1	0	0	1
	Halomonas	K1S3OT-1	denovo106	Inactive	-	0	0	0	1	1
	Halomonas	K2S3NT-3	denovo114	Inactive	-	0	0	0	1	1
	Halomonas	WS2OT-4	denovo142	Active	-	1	0	0	0	1
	Halomonas	K2S3NT-5	denovo143	Active	-	2	0	1	1	4
	Idiomarina	K4S3NT-5	denovo19	Active	-	0	0	1	1	2
	Idiomarina	K3S3OT-4	denovo101	Active	-	1	0	0	1	2
	Idiomarina	K1S3NT-2	denovo147	Inactive	-	0	0	0	1	1
	Litoreibacter	K1S1NT	denovo135	Inactive	-	0	0	0	1	1
	Maribacter	K2S3OT-3	denovo25	Active	-	0	1	0	0	1
	Maribacter	K2S3NT-1	denovo61	Inactive	-	0	0	0	1	1
	Maribacter	K3S2OT-4-2	denovo65	Active	-	0	1	0	0	1
	Maribacter	K2S3OT-7	denovo75	Active	-	0	1	0	0	1
	Maribacter	WS3NA-8	denovo91	Active	-	0	1	0	0	1
	Marinobacter	K1S3NT-1	denovo103	Inactive	-	0	0	0	2	2
	Paraglaciecola	K4S2OT-5	denovo5	Active	-	0	2	0	1	3
	Paraglaciecola	K5S3NT-3	denovo32	Active	-	0	0	1	0	1
	Paraglaciecola	K4S1NA-1	denovo39	Active	-	0	1	1	1	3
	Paraglaciecola	K5S1NT-5	denovo52	Active	-	0	0	1	0	1
	Paraglaciecola	K3S2OT-3	denovo56	Active	-	0	1	0	0	1
	Paraglaciecola	K3S1NA-2	denovo90	Active	-	0	0	1	0	1
	Paraglaciecola	K3S1NA-2-1	denovo119	Active	-	0	1	0	0	1
	Paraglaciecola	K5S2NT-8	denovo121	Active	-	1	0	0	0	1
	Paraglaciecola	K3S1OA-4	denovo131	Inactive	-	0	0	0	1	1
	Photobacterium	K1S3OT-7	denovo102	Active	-	1	1	0	0	2
	Polaribacter	K4S2OT-1	denovo62	Active	-	1	0	0	0	1
	Pseudoalteromonas	K2S2NT-1	denovo6	Active	-	1	0	0	0	1
	Pseudoalteromonas	K3S3NA-4	denovo10	Active	-	1	2	0	0	3
	Pseudoalteromonas	K2S2OT-4	denovo14	Active	-	2	3	0	1	6
	Pseudoalteromonas	WS1OA-2	denovo22	Active	-	0	3	0	0	3
	Pseudoalteromonas	K5S2NA-6	denovo28	Active	-	0	0	1	1	2
	Pseudoalteromonas	K5S2OT-8	denovo31	Active	-	1	5	1	2	9
	Pseudoalteromonas	K3S2NA-7	denovo34	Active	-	0	1	0	0	1
	Pseudoalteromonas	K3S1OA-3	denovo35	Active	-	0	3	0	1	4
	Pseudoalteromonas	K3S1NT-8	denovo38	Active	-	1	0	0	1	2
	Pseudoalteromonas	K1S2OT-1	denovo40	Active	-	0	1	0	0	1
	Pseudoalteromonas	K5S2NA-4	denovo48	Active	-	0	1	0	0	1
	Pseudoalteromonas	K2S1OT-6	denovo49	Active	-	0	0	1	0	1
	Pseudoalteromonas	K1S2OA-4	denovo50	Active	-	0	0	1	0	1
	Pseudoalteromonas	WS2OA-3	denovo51	Inactive	-	0	0	0	1	1
	Pseudoalteromonas	K2S2OA-1	denovo55	Active	-	0	1	0	0	1
	Pseudoalteromonas	WS2OT-7	denovo57	Active	-	0	0	1	0	1
	Pseudoalteromonas	K3S3OT-6	denovo64	Active	-	0	1	0	0	1
	Pseudoalteromonas	K1S2NA-8	denovo67	Active	-	0	1	1	0	2
	Pseudoalteromonas	WS1OA-7	denovo70	Active	-	0	0	1	1	2
	Pseudoalteromonas	K2S2NA-1	denovo73	Active	-	2	1	1	1	5
	Pseudoalteromonas	WS3NT-2	denovo76	Active	-	0	0	1	0	1
	Pseudoalteromonas	K1S2NA-7	denovo79	Active	-	0	3	0	2	5
	Pseudoalteromonas	WS2NA-5	denovo80	Active	-	0	1	0	0	1
	Pseudoalteromonas	WS2OA-1	denovo82	Active	-	0	1	0	0	1
	Pseudoalteromonas	K3S1OA-2	denovo84	Inactive	-	0	0	0	1	1
	Pseudoalteromonas	K1S1OT-4	denovo87	Active	-	0	1	0	0	1
	Pseudoalteromonas	K5S2NT-4	denovo88	Active	-	0	1	0	0	1
	Pseudoalteromonas	K3S1OT-1	denovo89	Active	-	0	0	1	0	1
	Pseudoalteromonas	K1S2OT-3	denovo97	Active	-	0	1	0	0	1
	Pseudoalteromonas	K5S1NA-1	denovo100	Active	-	0	1	0	0	1
	Pseudoalteromonas	K2S2NA-2	denovo104	Active	-	0	1	0	0	1
	Pseudoalteromonas	K1S3OT-8	denovo107	Inactive	-	0	0	0	1	1
	Pseudoalteromonas	K5S2NA-7	denovo110	Active	-	0	0	1	0	1
	Pseudoalteromonas	WS3NT-6	denovo115	Active	-	3	5	4	1	13
	Pseudoalteromonas	K3S3OA-4	denovo116	Active	-	1	2	0	2	5
	Pseudoalteromonas	K4S3NA-2	denovo122	Inactive	-	0	0	0	1	1
	Pseudoalteromonas	K1S1OA-4	denovo123	Inactive	-	0	0	0	1	1
	Pseudoalteromonas	K2S1OA-1	denovo124	Active	-	0	1	0	0	1
	Pseudoalteromonas	K3S3OT-1	denovo127	Active	-	1	0	0	0	1
	Pseudoalteromonas	K5S3OA-2	denovo137	Active	-	0	1	0	0	1
	Pseudoalteromonas	K4S2NA-2	denovo139	Inactive	-	0	0	0	1	1
	Pseudoalteromonas	WS3OT-7	denovo141	Active	-	0	0	1	0	1
	Pseudoalteromonas	K1S2OA-1-1	denovo145	Active	-	0	1	0	0	1
	Pseudoalteromonas	K5S2NT-3	denovo152	Active	-	0	1	0	2	3
	Pseudomonas	K5S1NA-2	denovo7	Inactive	-	0	0	0	3	3
	Pseudomonas	K2S2OT-1	denovo53	Inactive	-	0	0	0	1	1
	Psychrobacter	K3S3OT-5	denovo0	Active	-	1	0	0	0	1
	Psychrobacter	K5S3NT-5	denovo24	Inactive	-	0	0	0	1	1
	Psychromonas	K2S1OA-4	denovo30	Active	-	1	1	1	0	3
	Rheinheimera	WS1NA-6	denovo146	Active	-	0	0	2	0	2
	Rhodococcus	K1S2OT-2	denovo96	Inactive	-	0	0	0	1	1
	Shewanella	K3S3OT-3	denovo2	Active	-	0	1	0	0	1
	Shewanella	WS2OT-2	denovo78	Active	-	1	0	0	0	1
	Sulfitobacter	K4S3OT-8	denovo9	Active	-	0	2	1	13	16
	Sulfitobacter	K4S1NT-2	denovo15	Active	-	1	0	0	0	1
	Sulfitobacter	K2S1NA-3	denovo27	Active	-	0	1	0	1	2
	Sulfitobacter	K3S2NA-6	denovo44	Active	-	0	1	0	0	1
	Sulfitobacter	K3S2NA-4	denovo95	Active	-	0	1	0	0	1
	Sulfitobacter	K3S1OT-4	denovo117	Inactive	-	0	0	0	1	1
	Sulfitobacter	WS3NT-7	denovo136	Inactive	-	0	0	0	2	2
	Sulfitobacter	K4S1OT-2	denovo149	Active	-	1	0	0	1	2
	Tamlana	WS1NA-4	denovo1	Active	+	0	0	1	0	1
	Vibrio	K5S3NT-1	denovo12	Inactive	-	0	0	0	1	1
	Vibrio	K5S2OA-4	denovo13	Active	-	1	5	1	1	8
	Vibrio	WS2NT-4	denovo26	Active	-	0	0	1	1	2
	Vibrio	K2S3OA-3	denovo42	Active	-	0	1	0	0	1
	Vibrio	K3S2NA-8	denovo43	Active	-	0	0	1	0	1
	Vibrio	K2S3NT-2	denovo46	Inactive	-	0	0	0	1	1
	Vibrio	K5S2OA-1	denovo85	Active	-	0	1	0	0	1
	Vibrio	K4S2NA-8	denovo86	Active	-	0	1	0	0	1
	Vibrio	K4S2OA-3	denovo111	Inactive	-	0	0	0	1	1
	Vibrio	K5S1OA-4	denovo125	Active	-	0	1	0	1	2
	Vibrio	K3S2OA-3	denovo126	Active	-	0	1	0	0	1
	Vibrio	K4S3OA-2	denovo153	Active	+	0	1	1	0	2
	Total	255	138	104		33	91	44	87	255
