# Supplementary material for: Diverse Bacteria Utilize Alginate Within the Microbiome of the Giant Kelp Macrocystis pyrifera
Source: Front Microbiol. 2018 Aug 20;9:1914. doi: 10.3389/fmicb.2018.01914 (PMC6110156; doi:10.3389/fmicb.2018.01914)
Supplement: Supplementary file 2 [file Table_2.XLSX]

## Sheet: Table_S2
	Table S2. Differentially abundant bacterial genera and CAZy families within Macrocystisforest bacterial communities.
	Bacterial Genera across Macrocystisblade depths (Bottom [n=14] vs Upper [n=30])	p	FDR adj p	Fold change	Log2 fold change	t statistic	df	Enrichment Depth
	Bacteria;__Bacteroidetes;__Sphingobacteriia;__Sphingobacteriales;__Saprospiraceae;Other	0.0106	0.0876	58.69	5.87	2.98	13.02	Bottom
	Bacteria;__Proteobacteria;__Gammaproteobacteria;__Gammaproteobacteria_Incertae_Sedis;__Unknown_Family;__Sedimenticola	0.0103	0.0876	25.06	4.65	2.98	13.35	Bottom
	Bacteria;__Proteobacteria;__Deltaproteobacteria;__SAR324_clade(Marine_group_B);__SAR324_clade(Marine_group_B);__SAR324_clade(Marine_group_B)	0.0135	0.0991	22.96	4.52	2.85	13.13	Bottom
	Bacteria;__Actinobacteria;__Acidimicrobiia;__Acidimicrobiales;__Sva0996_marine_group;__Sva0996_marine_group	0.00185	0.0366	21.65	4.44	3.85	13.67	Bottom
	Bacteria;__Proteobacteria;__Deltaproteobacteria;__Bdellovibrionales;__Bacteriovoracaceae;__uncultured	0.000165	0.0109	9.23	3.21	5	14.77	Bottom
	Bacteria;__Proteobacteria;__Gammaproteobacteria;__Oceanospirillales;__Oceanospirillaceae;__Profundimonas	0.00986	0.0876	8.35	3.06	3	13.6	Bottom
	Bacteria;__Proteobacteria;__Deltaproteobacteria;__Bdellovibrionales;__Bdellovibrionaceae;__Bdellovibrio	0.00482	0.0562	6.8	2.76	3.32	14.54	Bottom
	Bacteria;__Planctomycetes;__Planctomycetacia;__Planctomycetales;__Planctomycetaceae;__Rubripirellula	0.00764	0.0763	6.55	2.71	3.05	15.88	Bottom
	Bacteria;__Planctomycetes;__Planctomycetacia;__Planctomycetales;__Planctomycetaceae;__Rhodopirellula	0.000485	0.016	5.91	2.56	4.4	15.49	Bottom
	Bacteria;__Proteobacteria;__Gammaproteobacteria;__Cellvibrionales;__Spongiibacteraceae;__BD1-7_clade	0.0062	0.0682	5.45	2.45	3.18	15.01	Bottom
	Bacteria;__Proteobacteria;__Gammaproteobacteria;__Alteromonadales;__Psychromonadaceae;__Psychromonas	0.00349	0.0532	4.92	2.3	3.51	13.96	Bottom
	Bacteria;__Proteobacteria;__Gammaproteobacteria;__KI89A_clade;__KI89A_clade;__KI89A_clade	0.000702	0.0199	4.66	2.22	4.16	16.36	Bottom
	Bacteria;__Bacteroidetes;__Flavobacteriia;__Flavobacteriales;__NS9_marine_group;__NS9_marine_group	0.00156	0.0366	4.56	2.19	3.83	15.5	Bottom
	Bacteria;__Proteobacteria;__Alphaproteobacteria;__Caulobacterales;__Hyphomonadaceae;Other	0.00435	0.0562	0.24	-2.03	-3.08	31.08	Upper
	Bacteria;__Proteobacteria;__Alphaproteobacteria;__Rhodobacterales;__Rhodobacteraceae;Other	0.00786	0.0763	0.19	-2.42	-2.85	29.54	Upper
	Bacteria;__Bacteroidetes;__Flavobacteriia;__Flavobacteriales;__Flavobacteriaceae;__Dokdonia	8.44e-05	0.0105	0.15	-2.71	-4.43	36.34	Upper
	Bacteria;__Proteobacteria;__Alphaproteobacteria;__Sphingomonadales;Other;Other	0.00809	0.0763	0.15	-2.76	-2.81	34.16	Upper
	Bacteria;__Verrucomicrobia;__Verrucomicrobiae;__Verrucomicrobiales;__Verrucomicrobiaceae;__Persicirhabdus	0.000106	0.0105	0.062	-4.02	-4.48	29.22	Upper
	Bacteria;__Proteobacteria;__Alphaproteobacteria;__Sphingomonadales;__Sphingomonadaceae;Other	0.00177	0.0366	0.03	-5.05	-3.44	29.02	Upper
	Bacteria;__Proteobacteria;__Alphaproteobacteria;__Sphingomonadales;__Sphingomonadaceae;__uncultured	0.00228	0.041	0.027	-5.2	-3.35	29.04	Upper
	Bacteria;__Planctomycetes;__Phycisphaerae;__Phycisphaerales;__Phycisphaeraceae;__Phycisphaera	0.00265	0.0437	0.027	-5.21	-3.29	29.04	Upper
	CAZy Families across Macrocystis(n=9) and water (n=5) samples	p	FDR adj p	Fold change	Log2 fold change	t statistic	df	Enrichment Type
	CBM32	0.000391138	0.0018905	3.79368	1.9236	5.64859	8.4761	Macrocystis
	GT26	0.000238287	0.00161948	3.1931	1.67496	5.38953	10.751	Macrocystis
	PL17	0.00573825	0.0206058	2.45557	1.29606	3.66388	8.49792	Macrocystis
	PL7	0.0130017	0.0269322	2.30617	1.2055	2.92265	11.7774	Macrocystis
	CAZy Families across Macrocystis blade depths (Bottom [n=5] vs Middle [n=4])	p	FDR adj p	Fold change	Log2 fold change	t statistic	df	Enrichment Depth
	CBM6	0.00766	0.0726	2.23	1.15	4.16	5.33	Bottom
	GH16	0.01	0.0726	1.94	0.96	4.56	4.05	Bottom
	CBM13	0.0105	0.0726	1.93	0.95	3.7	5.87	Bottom
