# Supplementary material for: Diverse Bacteria Utilize Alginate Within the Microbiome of the Giant Kelp Macrocystis pyrifera
Source: Front Microbiol. 2018 Aug 20;9:1914. doi: 10.3389/fmicb.2018.01914 (PMC6110156; doi:10.3389/fmicb.2018.01914)
Supplement: Supplementary file 3 [file Table_3.XLSX]

## Sheet: Table_S3
	Table S3. Summary of the most abundant CAZy families in the Macrocystis epibiota (n=9) and surrounding water column (n=5) in a single kelp bed.
	CAZy Family - Macrocystis	% of Profile	Summary of family activity (from CAZy online database [www.cazy.org] and CAZypedia [CAZypedia Consortium 2017])	CAZy Family - Water column	% of Profile	CAZy Family - Macrocystis bottom depth (n=5)	% of Profile	CAZy Family - Macrocystis middle depth (n=4)	% of Profile
	GT2	0.14	Synthases and transferases for diverse substrates (including cellulose, chitin, glucose, mannose)	GT2	0.0896911	GT2	0.129947	GT2	0.151109
	GT4	0.094	Synthases and transferases for diverse substrates (including glucose, mannose, galactose, xylose)	GT4	0.0834533	GT4	0.0835678	GT4	0.107406
	GT51	0.058	Peptidoglycan polyermase	GH13	0.0567206	GT51	0.0523876	GT51	0.0648052
	CBM50	0.049	Binding to peptidoglycan and chitin	GT51	0.0543831	CBM50	0.0440771	CBM50	0.0548176
	GH13	0.039	Hydrolases, translgycosidases, and isomerases with diverse substrates	CBM50	0.0542475	GH13	0.0406722	GH3	0.0374519
	GH3	0.029	Diverse functions including cellulose degradation, cell wall maintenance, energy metabolism	GH3	0.0386599	CBM32	0.0323425	GH13	0.0367692
	CBM32	0.026	Binding to diverse cell wall substrates (including galactose, lactose, mannan, pectin, laminarin, and alginate)	AA3	0.0386585	AA3	0.026926	AA2	0.0228985
	AA3	0.023	Oxidoreductases (inlcuding cellobiose dehydrogenase)	GH23	0.0347678	CBM57	0.0238109	PL7	0.0227759
	AA2	0.022	Peroxidases	GT30	0.022694	GH3	0.0228647	GT30	0.0222707
	PL7	0.022	Alginate lyases for various polymer compositions	GT28	0.0207741	AA2	0.0214936	GH23	0.0211745
	GH23	0.021	Peptidogylcan lyases	AA2	0.0196165	PL7	0.021011	CE14	0.0196276
	GT30	0.02	Lipopolysaccharide synthesis	CE14	0.0194522	GH23	0.020115	CBM32	0.0190588
	CBM57	0.019	Domain of malectin; involved in protein glycosylation	GH92	0.0191272	CBM13	0.019638	PL6	0.01792
	PL6	0.017	Alginate lyases and chondroitinase	GH16	0.0190309	GT30	0.0187588	AA3	0.017893
	CBM13	0.016	Previously only cellulose binding; now diverse substrates (including galactose, mannose, xylan)	CE11	0.0174137	CBM6	0.0178379	GT28	0.0170616
	CE14	0.015	Deacetylases and amidases for several substrates	GH17	0.0158819	PL6	0.0169026	GT26	0.0155683
	GT26	0.015	Transferases for glucose, galactose, mannose	CBM57	0.0140093	CBM48	0.0166405	PL17	0.0153148
	GT28	0.014	Transferases and synthases for glucose, galactose	CBM6	0.0139859	GH16	0.0164712	CE11	0.0152726
	CBM6	0.014	Binding to cellulose, xylan, other cell wall polymers	GT19	0.0139826	CE4	0.0146799	GH5	0.0143019
	CBM48	0.013	Binding to alpha-glucans	CE4	0.0132169	GT26	0.0136989	CBM57	0.0123073
	GH16	0.013	Glycoside hydrolases with activity on diverse marine polymers (glucans, galactans, agarose, porphyran, carrageenan, xyloglucan)	GT41	0.0131719	CBM47	0.0130444	GT19	0.011678
	CE11	0.013	Lipopolysaccharide synthesis	PL6	0.0113962	CBM2	0.0123669	CBM13	0.0107317
	PL17	0.013	Alginate and oligoalginate lyases	GH10	0.0107213	GT28	0.0122972	GT9	0.00955867
	CE4	0.012	Xylan esterases; deacteylases for chitin, peptidoglycan	CBM2	0.0104737	CE11	0.0112538	CE4	0.00954251
	GH5	0.012	Diverse substrates including cellulose, mannose, glucose, galactose, xylan	GT9	0.0113962	CE14	0.0107376	GT83	0.00947045
	CBM47	0.011	Fucose binding activity	CE1	0.0107213	PL17	0.0106804	CBM48	0.00911098
	GT19	0.01	Lipopolysaccharide synthesis	CBM13	0.0104737	GH5	0.0095778	GH16	0.00897387
	CBM2	0.01	Binding to cellulose, xylan, chitin	GH2	0.0104737	GH2	0.00873369	GT5	0.00853398
	Total	0.76			0.716927		0.742535		0.783405
