# Supplementary material for: Diverse Bacteria Utilize Alginate Within the Microbiome of the Giant Kelp Macrocystis pyrifera
Source: Front Microbiol. 2018 Aug 20;9:1914. doi: 10.3389/fmicb.2018.01914 (PMC6110156; doi:10.3389/fmicb.2018.01914)
Supplement: Supplementary file 6 [file Data_Sheet_3.CSV]

Isolate ID	GenBank Strain ID	GenBank_Accession	Date	Sample_swab_ID	Sample_culture_ID	sampleNumber	Site	Site2	Site_Number	SampleType	Sample_data	Depth	dataType	dataType_depth	Media	Temp(C)	Conductivity(uS/cm)	Salinity(ppt)	pH	Depth(m)	Pressure(mmHg)	Assayed	pair.ttest_alginate	T4avg-T1avg_alginate	T4avg/T1avg_alginate	Growth(25%)	Growth(50%)	pair.ttest_typtone.alginate	T4avg-T1avg_tryptone.alginate	T4avg/T1avg_tryptone.alginate	T4avg-T1avg_tryptone	(T4avg-T1avg_tryptone.alginate)/(T4avg-T1avg_tryptone)	pair.ttest_absorb	T4avg-T1avg_absorb	T4avg/T1avg_absorb	Activity(25%)	Activity(50%)	Activity @ 75%	Activity @ 100%	SILVA_128_results	Kingdom	Phylum	Class	Order	Family	Genus	Species	SILVA_Accession	Percent ID
K1S1NA	M1	MF443740	8/5/2015	ST.Blade.mid-4	ST.Blade.top.culture.K1S1NA	M4	Stryker	ST	1	Blade	Blade_culture	top	culture	culture_top	Alginate	NA	NA	NA	NA	NA	NA	Yes	NA	0	1	NA	NA	4.93E-01	0	0.99	-0.01	0.28	1.02E-04	2.22	5.62	degrade	degrade	degrade	degrade	Sequenced	Bacteria	Proteobacteria	Betaproteobacteria	Burkholderiales	Alcaligenaceae	Achromobacter	uncultured	HM798786.1	99.87
K1S1NT	M2	MF443739	8/5/2015	ST.Blade.mid-4	ST.Blade.top.culture.K1S1NT	M4	Stryker	ST	1	Blade	Blade_culture	top	culture	culture_top	Tryptone	NA	NA	NA	NA	NA	NA	Yes	2.32E-01	0	1.02	none	none	1.69E-04	0.18	2.64	0.41	0.43	3.81E-03	0.08	1.21	none	none	none	none	Sequenced	Bacteria	Proteobacteria	Alphaproteobacteria	Rhodobacterales	Rhodobacteraceae	Litoreibacter	halocynthiae	JX644172.1	99.76
K1S1OA-1	M3	MF443738	8/5/2015	ST.Blade.bottom-8	ST.Blade.bottom.culture.K1S1OA	M8	Stryker	ST	1	Blade	Blade_culture	bottom	culture	culture_bottom	Alginate	13	47930	31	8	5	763	Yes	4.81E-01	0	1	none	none	1.46E-02	1.04	5.36	0.78	1.33	1.42E-01	-0.01	0.98	growth	none	none	none	Sequenced	Bacteria	Proteobacteria	Gammaproteobacteria	Vibrionales	Vibrionaceae	Vibrio	uncultured	FJ664815.1	100
K1S1OA-2	M4	NA	8/5/2015	ST.Blade.bottom-8	ST.Blade.bottom.culture.K1S1OA	M8	Stryker	ST	1	Blade	Blade_culture	bottom	culture	culture_bottom	Alginate	13	47930	31	8	5	763	Yes	7.47E-02	0.02	1.12	none	none	1.13E-01	0	1.01	0	0.5	1.36E-03	1.2	3.85	degrade	degrade	degrade	degrade	Poor sequence quality
K1S1OA-3	M5	NA	8/5/2015	ST.Blade.bottom-8	ST.Blade.bottom.culture.K1S1OA	M8	Stryker	ST	1	Blade	Blade_culture	bottom	culture	culture_bottom	Alginate	13	47930	31	8	5	763	Yes	2.43E-03	0.05	1.31	none	none	1.80E-04	1.19	12.67	0.81	1.46	9.73E-04	2.07	4.51	both	degrade	degrade	degrade	Not sequenced
K1S1OA-4	M6	MF443737	8/5/2015	ST.Blade.bottom-8	ST.Blade.bottom.culture.K1S1OA	M8	Stryker	ST	1	Blade	Blade_culture	bottom	culture	culture_bottom	Alginate	13	47930	31	8	5	763	Yes	1.08E-02	0.04	1.26	none	none	2.74E-03	0.75	4.7	0.72	1.04	2.03E-02	0.04	1.09	none	none	none	none	Sequenced	Bacteria	Proteobacteria	Gammaproteobacteria	Alteromonadales	Pseudoalteromonadaceae	Pseudoalteromonas	uncultured	JX530569.1	99.65
K1S1OT-1	M7	MF443736	8/5/2015	ST.Blade.bottom-8	ST.Blade.bottom.culture.K1S1OT	M8	Stryker	ST	1	Blade	Blade_culture	bottom	culture	culture_bottom	Tryptone	13	47930	31	8	5	763	Yes	4.93E-03	0	0.97	none	none	2.74E-02	0.01	1.11	0.03	0.46	6.67E-02	0.03	1.07	none	none	none	none	Sequenced	Bacteria	Proteobacteria	Gammaproteobacteria	Pseudomonadales	Pseudomonadaceae	Pseudomonas	uncultured	EU919759.1	100
K1S1OT-2	M8	MF443735	8/5/2015	ST.Blade.bottom-8	ST.Blade.bottom.culture.K1S1OT	M8	Stryker	ST	1	Blade	Blade_culture	bottom	culture	culture_bottom	Tryptone	13	47930	31	8	5	763	Yes	3.97E-02	-0.01	0.93	none	none	2.97E-04	0.79	7.52	0.6	1.33	4.37E-03	0.26	1.57	both	degrade	none	none	Sequenced	Bacteria	Proteobacteria	Gammaproteobacteria	Alteromonadales	Alteromonadaceae	Alteromonas	stellipolaris	CP015346.2	99.63
K1S1OT-3	M9	MF443734	8/5/2015	ST.Blade.bottom-8	ST.Blade.bottom.culture.K1S1OT	M8	Stryker	ST	1	Blade	Blade_culture	bottom	culture	culture_bottom	Tryptone	13	47930	31	8	5	763	Yes	4.20E-01	0	1	none	none	7.53E-05	0.42	4.97	0.27	1.53	6.36E-02	0.3	1.73	growth	growth	none	none	Sequenced	Bacteria	Proteobacteria	Alphaproteobacteria	Rhodobacterales	Rhodobacteraceae	Sulfitobacter	uncultured	KP975355.1	99.77
K1S1OT-4	M10	MF443733	8/5/2015	ST.Blade.bottom-8	ST.Blade.bottom.culture.K1S1OT	M8	Stryker	ST	1	Blade	Blade_culture	bottom	culture	culture_bottom	Tryptone	13	47930	31	8	5	763	Yes	5.16E-02	0.07	1.46	none	none	1.21E-01	0.21	1.2	0.22	0.96	1.75E-03	0.63	2.44	degrade	degrade	degrade	degrade	Sequenced	Bacteria	Proteobacteria	Gammaproteobacteria	Alteromonadales	Pseudoalteromonadaceae	Pseudoalteromonas	uncultured	KU524877.1	99.66
K1S1OT-5	M11	NA	8/5/2015	ST.Blade.bottom-8	ST.Blade.bottom.culture.K1S1OT	M8	Stryker	ST	1	Blade	Blade_culture	bottom	culture	culture_bottom	Tryptone	13	47930	31	8	5	763	No	NA	NA	NA	NA	NA	NA	NA	NA	NA	NA	NA	NA	NA	NA	NA	NA	NA	Not sequenced
K1S1OT-6	M12	MF443732	8/5/2015	ST.Blade.bottom-8	ST.Blade.bottom.culture.K1S1OT	M8	Stryker	ST	1	Blade	Blade_culture	bottom	culture	culture_bottom	Tryptone	13	47930	31	8	5	763	Yes	1.75E-02	0	0.97	none	none	1.80E-05	1	7.99	0.67	1.48	9.66E-04	0.16	1.37	both	none	none	none	Sequenced	Bacteria	Proteobacteria	Gammaproteobacteria	Alteromonadales	Alteromonadaceae	Alteromonas	uncultured	JX531176.1	99.83
K1S1OT-7	M13	MF443731	8/5/2015	ST.Blade.bottom-8	ST.Blade.bottom.culture.K1S1OT	M8	Stryker	ST	1	Blade	Blade_culture	bottom	culture	culture_bottom	Tryptone	13	47930	31	8	5	763	Yes	1.73E-01	0	0.98	none	none	3.79E-03	0.59	5.59	0.57	1.03	1.35E-02	0.02	1.04	none	none	none	none	Sequenced	Bacteria	Proteobacteria	Alphaproteobacteria	Rhodobacterales	Rhodobacteraceae	Unknown	uncultured	KP797887.2	99.56
K1S1OT-8	M14	MF443730	8/5/2015	ST.Blade.bottom-8	ST.Blade.bottom.culture.K1S1OT	M8	Stryker	ST	1	Blade	Blade_culture	bottom	culture	culture_bottom	Tryptone	13	47930	31	8	5	763	Yes	1.13E-01	0	0.97	none	none	1.23E-03	0.09	1.93	0.11	0.86	1.62E-02	0.04	1.11	none	none	none	none	Sequenced	Bacteria	Proteobacteria	Alphaproteobacteria	Rhodobacterales	Rhodobacteraceae	Sulfitobacter	uncultured	KP975355.1	99.87
K1S2NA-1	M15	MF443729	8/6/2015	TB.Blade.mid-32	TB.Blade.top.culture.K1S2NA	M32	Triquet	TB	2	Blade	Blade_culture	top	culture	culture_top	Alginate	15	48025	31	8	0	764	Yes	6.48E-02	0.01	1.05	none	none	2.11E-01	0	1	0	0.5	2.02E-02	1.73	5.3	degrade	degrade	degrade	degrade	Sequenced	Bacteria	Proteobacteria	Gammaproteobacteria	Alteromonadales	Pseudoalteromonadaceae	Pseudoalteromonas	uncultured	KU524793.1	99.83
K1S2NA-2-1	M16	MF443728	8/6/2015	TB.Blade.mid-32	TB.Blade.top.culture.K1S2NA	M32	Triquet	TB	2	Blade	Blade_culture	top	culture	culture_top	Alginate	15	48025	31	8	0	764	Yes	NA	0.02	1.15	none	none	1.60E-04	1.32	11.9	0.87	1.52	4.33E-01	0	1	growth	growth	none	none	Sequenced	Bacteria	Proteobacteria	Gammaproteobacteria	Alteromonadales	Pseudoalteromonadaceae	Pseudoalteromonas	uncultured	KU524791.1	100
K1S2NA-3	M17	MF443726	8/6/2015	TB.Blade.mid-32	TB.Blade.top.culture.K1S2NA	M32	Triquet	TB	2	Blade	Blade_culture	top	culture	culture_top	Alginate	15	48025	31	8	0	764	Yes	1.54E-02	0.02	1.19	none	none	2.64E-04	1.2	9.18	1.03	1.16	8.34E-04	2.21	5.3	degrade	degrade	degrade	degrade	Sequenced	Bacteria	Proteobacteria	Gammaproteobacteria	Alteromonadales	Pseudoalteromonadaceae	Pseudoalteromonas	uncultured	KU524877.1	99.76
K1S2NA-3-1	M18	MF443727	8/6/2015	TB.Blade.mid-32	TB.Blade.top.culture.K1S2NA	M32	Triquet	TB	2	Blade	Blade_culture	top	culture	culture_top	Alginate	15	48025	31	8	0	764	Yes	9.18E-02	0	0.99	none	none	9.18E-02	0	1.01	0	NA	2.23E-03	0.52	2	degrade	degrade	degrade	degrade	Sequenced	Bacteria	Proteobacteria	Betaproteobacteria	Burkholderiales	Alcaligenaceae	Achromobacter	uncultured	HM798786.1	100
K1S2NA-4	M19	MF443725	8/6/2015	TB.Blade.mid-32	TB.Blade.top.culture.K1S2NA	M32	Triquet	TB	2	Blade	Blade_culture	top	culture	culture_top	Alginate	15	48025	31	8	0	764	Yes	1.60E-01	0	0.98	none	none	1.36E-01	0	1.03	0	9	5.06E-02	0.28	1.73	none	none	none	none	Sequenced	Bacteria	Proteobacteria	Betaproteobacteria	Burkholderiales	Alcaligenaceae	Achromobacter	uncultured	HM798786.1	99.71
K1S2NA-5	M20	MF443724	8/6/2015	TB.Blade.mid-32	TB.Blade.top.culture.K1S2NA	M32	Triquet	TB	2	Blade	Blade_culture	top	culture	culture_top	Alginate	15	48025	31	8	0	764	Yes	9.84E-03	0.02	1.17	none	none	6.48E-02	0	1.02	0	NA	5.82E-03	0.55	2.27	degrade	degrade	degrade	degrade	Sequenced	Bacteria	Proteobacteria	Gammaproteobacteria	Alteromonadales	Pseudoalteromonadaceae	Pseudoalteromonas	uncultured	KU524877.1	99.79
K1S2NA-6	M21	MF443723	8/6/2015	TB.Blade.mid-32	TB.Blade.top.culture.K1S2NA	M32	Triquet	TB	2	Blade	Blade_culture	top	culture	culture_top	Alginate	15	48025	31	8	0	764	Yes	6.39E-02	0.02	1.14	none	none	1.15E-03	1.46	14.49	1.16	1.26	1.91E-05	2.03	5.03	both	degrade	degrade	degrade	Sequenced	Bacteria	Proteobacteria	Gammaproteobacteria	Alteromonadales	Pseudoalteromonadaceae	Pseudoalteromonas	uncultured	KU524793.1	99.78
K1S2NA-7	M22	MF443722	8/6/2015	TB.Blade.mid-32	TB.Blade.top.culture.K1S2NA	M32	Triquet	TB	2	Blade	Blade_culture	top	culture	culture_top	Alginate	15	48025	31	8	0	764	Yes	9.52E-03	0.02	1.12	none	none	6.23E-04	1.32	11.86	0.91	1.45	4.71E-04	0.88	3.16	both	degrade	degrade	degrade	Sequenced	Bacteria	Proteobacteria	Gammaproteobacteria	Alteromonadales	Pseudoalteromonadaceae	Pseudoalteromonas	uncultured	KU524791.1	99.89
K1S2NA-8	M23	MF443721	8/6/2015	TB.Blade.mid-32	TB.Blade.top.culture.K1S2NA	M32	Triquet	TB	2	Blade	Blade_culture	top	culture	culture_top	Alginate	15	48025	31	8	0	764	Yes	4.38E-04	0.04	1.28	none	none	3.72E-03	1.19	4.83	0.46	2.57	6.20E-04	0.87	3.06	both	both	both	both	Sequenced	Bacteria	Proteobacteria	Gammaproteobacteria	Alteromonadales	Pseudoalteromonadaceae	Pseudoalteromonas	uncultured	HQ674616.1	99.78
K1S2NT-1	M24	MF443720	8/6/2015	TB.Blade.mid-32	TB.Blade.top.culture.K1S2NT	M32	Triquet	TB	2	Blade	Blade_culture	top	culture	culture_top	Tryptone	15	48025	31	8	0	764	Yes	4.08E-03	0	1.03	none	none	6.76E-04	0.78	3.65	0.52	1.51	9.28E-03	0.13	1.33	both	growth	none	none	Sequenced	Bacteria	Proteobacteria	Gammaproteobacteria	Oceanospirillales	Halomonadaceae	Cobetia	uncultured	JQ032257.1	99.87
K1S2NT-2	M25	NA	8/6/2015	TB.Blade.mid-32	TB.Blade.top.culture.K1S2NT	M32	Triquet	TB	2	Blade	Blade_culture	top	culture	culture_top	Tryptone	15	48025	31	8	0	764	No	NA	NA	NA	NA	NA	NA	NA	NA	NA	NA	NA	NA	NA	NA	NA	NA	NA	Not sequenced
K1S2NT-3	M26	NA	8/6/2015	TB.Blade.mid-32	TB.Blade.top.culture.K1S2NT	M32	Triquet	TB	2	Blade	Blade_culture	top	culture	culture_top	Tryptone	15	48025	31	8	0	764	No	NA	NA	NA	NA	NA	NA	NA	NA	NA	NA	NA	NA	NA	NA	NA	NA	NA	Not sequenced
K1S2NT-4	M27	NA	8/6/2015	TB.Blade.mid-32	TB.Blade.top.culture.K1S2NT	M32	Triquet	TB	2	Blade	Blade_culture	top	culture	culture_top	Tryptone	15	48025	31	8	0	764	No	NA	NA	NA	NA	NA	NA	NA	NA	NA	NA	NA	NA	NA	NA	NA	NA	NA	Not sequenced
K1S2NT-5	M28	MF443719	8/6/2015	TB.Blade.mid-32	TB.Blade.top.culture.K1S2NT	M32	Triquet	TB	2	Blade	Blade_culture	top	culture	culture_top	Tryptone	15	48025	31	8	0	764	Yes	9.18E-02	0	1.01	none	none	6.08E-02	0	1.03	0	NA	2.34E-01	0	0.99	NA	NA	NA	NA	Sequenced	Bacteria	Proteobacteria	Gammaproteobacteria	Oceanospirillales	Halomonadaceae	Cobetia	uncultured	JQ032256.1	99.68
K1S2NT-6	M29	MF443718	8/6/2015	TB.Blade.mid-32	TB.Blade.top.culture.K1S2NT	M32	Triquet	TB	2	Blade	Blade_culture	top	culture	culture_top	Tryptone	15	48025	31	8	0	764	Yes	2.11E-01	0	1	none	none	2.93E-03	0	1.04	0	NA	7.23E-02	0	0.99	NA	NA	NA	NA	Sequenced	Bacteria	Bacteroidetes	Flavobacteriia	Flavobacteriales	Flavobacteriaceae	Cellulophaga	uncultured	CP009976.4	99.73
K1S2NT-7	M30	MF443717	8/6/2015	TB.Blade.mid-32	TB.Blade.top.culture.K1S2NT	M32	Triquet	TB	2	Blade	Blade_culture	top	culture	culture_top	Tryptone	15	48025	31	8	0	764	Yes	3.17E-01	0	0.99	none	none	2.93E-03	0	1.04	0	13	1.89E-01	-0.01	0.98	none	none	none	none	Sequenced	Bacteria	Proteobacteria	Betaproteobacteria	Burkholderiales	Alcaligenaceae	Achromobacter	uncultured	HM798786.1	100
K1S2NT-8	M31	NA	8/6/2015	TB.Blade.mid-32	TB.Blade.top.culture.K1S2NT	M32	Triquet	TB	2	Blade	Blade_culture	top	culture	culture_top	Tryptone	15	48025	31	8	0	764	Yes	NA	0	1.01	NA	NA	1.33E-02	0.01	1.06	0	9	4.37E-01	0	1	none	none	none	none	Poor sequence quality
K1S2OA-1	M32	MF443715	8/6/2015	TB.Blade.bottom-28	TB.Blade.bottom.culture.K1S2OA	M28	Triquet	TB	2	Blade	Blade_culture	bottom	culture	culture_bottom	Alginate	15	48111	31	8	5	764	Yes	2.30E-02	0.02	1.15	none	none	9.62E-02	0.24	3.26	0.31	0.77	6.55E-03	0.44	2.01	degrade	degrade	degrade	degrade	Sequenced	Bacteria	Proteobacteria	Gammaproteobacteria	Alteromonadales	Alteromonadaceae	Glaciecola	uncultured	CP002526.3	99.89
K1S2OA-1-1	M33	NA	8/6/2015	TB.Blade.bottom-28	TB.Blade.bottom.culture.K1S2OA	M28	Triquet	TB	2	Blade	Blade_culture	bottom	culture	culture_bottom	Alginate	15	48111	31	8	5	764	Yes	8.09E-02	0.01	1.06	none	none	1.50E-02	0.28	3.71	0.35	0.81	2.15E-02	0.54	2.19	degrade	degrade	degrade	degrade	Sequenced	Bacteria	Proteobacteria	Gammaproteobacteria	Alteromonadales	Pseudoalteromonadaceae	Pseudoalteromonas	uncultured	KU524877.1	99.46
K1S2OA-2	M34	MF443714	8/6/2015	TB.Blade.bottom-28	TB.Blade.bottom.culture.K1S2OA	M28	Triquet	TB	2	Blade	Blade_culture	bottom	culture	culture_bottom	Alginate	15	48111	31	8	5	764	Yes	7.49E-02	0.02	1.12	none	none	6.23E-05	1.54	8.98	0.9	1.7	3.48E-02	-0.01	0.98	growth	growth	none	none	Sequenced	Bacteria	Proteobacteria	Gammaproteobacteria	Alteromonadales	Alteromonadaceae	Glaciecola	uncultured	CP002526.3	99.77
K1S2OA-3	M35	MF443713	8/6/2015	TB.Blade.bottom-28	TB.Blade.bottom.culture.K1S2OA	M28	Triquet	TB	2	Blade	Blade_culture	bottom	culture	culture_bottom	Alginate	15	48111	31	8	5	764	Yes	2.24E-01	0.02	1.1	none	none	7.39E-03	0.74	8.12	0.8	0.93	2.21E-02	1.13	3.92	degrade	degrade	degrade	degrade	Sequenced	Bacteria	Proteobacteria	Gammaproteobacteria	Vibrionales	Vibrionaceae	Vibrio	uncultured	KF799632.1	100
K1S2OA-4	M36	MF443712	8/6/2015	TB.Blade.bottom-28	TB.Blade.bottom.culture.K1S2OA	M28	Triquet	TB	2	Blade	Blade_culture	bottom	culture	culture_bottom	Alginate	15	48111	31	8	5	764	Yes	5.42E-02	0.02	1.13	none	none	7.65E-04	1.17	10.67	0.72	1.64	1.70E-04	0.4	1.93	both	both	degrade	none	Sequenced	Bacteria	Proteobacteria	Gammaproteobacteria	Alteromonadales	Pseudoalteromonadaceae	Pseudoalteromonas	uncultured	HQ674616.1	100
K1S2OT-1	M37	MF443711	8/6/2015	TB.Blade.bottom-28	TB.Blade.bottom.culture.K1S2OT	M28	Triquet	TB	2	Blade	Blade_culture	bottom	culture	culture_bottom	Tryptone	15	48111	31	8	5	764	Yes	2.39E-01	0.01	1.03	none	none	9.61E-03	0.93	3.2	0.83	1.12	4.41E-04	2.52	6.4	degrade	degrade	degrade	degrade	Sequenced	Bacteria	Proteobacteria	Gammaproteobacteria	Alteromonadales	Pseudoalteromonadaceae	Pseudoalteromonas	uncultured	DQ513060.1	99.68
K1S2OT-2	M38	MF443710	8/6/2015	TB.Blade.bottom-28	TB.Blade.bottom.culture.K1S2OT	M28	Triquet	TB	2	Blade	Blade_culture	bottom	culture	culture_bottom	Tryptone	15	48111	31	8	5	764	Yes	6.42E-03	0.02	1.17	none	none	1.28E-01	0.58	2.59	0	875	1.28E-02	0.11	1.27	degrade	none	none	none	Sequenced	Bacteria	Actinobacteria	Actinobacteria	Corynebacteriales	Nocardiaceae	Rhodococcus	uncultured	FJ719046.1	100
K1S2OT-3	M39	MF443709	8/6/2015	TB.Blade.bottom-28	TB.Blade.bottom.culture.K1S2OT	M28	Triquet	TB	2	Blade	Blade_culture	bottom	culture	culture_bottom	Tryptone	15	48111	31	8	5	764	Yes	4.84E-02	0.02	1.12	none	none	1.01E-02	0.72	2.04	0.72	0.99	1.46E-03	1.61	4	degrade	degrade	degrade	degrade	Sequenced	Bacteria	Proteobacteria	Gammaproteobacteria	Alteromonadales	Pseudoalteromonadaceae	Pseudoalteromonas	sp. SS7.10	KC160641.1	99.89
K1S2OT-4	M40	NA	8/6/2015	TB.Blade.bottom-28	TB.Blade.bottom.culture.K1S2OT	M28	Triquet	TB	2	Blade	Blade_culture	bottom	culture	culture_bottom	Tryptone	15	48111	31	8	5	764	Yes	2.98E-02	0.01	1.08	none	none	NA	NA	NA	NA	NA	NA	NA	NA	NA	NA	NA	NA	Not sequenced
K1S3NT-1	M41	MF443708	8/11/2015	GS.Blade.mid-51	GS.Blade.top.culture.K1S3NT	M51	Goose_South	GS	3	Blade	Blade_culture	top	culture	culture_top	Tryptone	16	47923	31	8	7	763	Yes	1.75E-02	0	1.03	none	none	1.66E-02	0.07	1.64	0.05	1.26	7.90E-03	0.05	1.12	none	none	none	none	Sequenced	Bacteria	Proteobacteria	Gammaproteobacteria	Alteromonadales	Alteromonadaceae	Marinobacter	uncultured	KF859736.1	99.57
K1S3NT-2	M42	MF443707	8/11/2015	GS.Blade.mid-51	GS.Blade.top.culture.K1S3NT	M51	Goose_South	GS	3	Blade	Blade_culture	top	culture	culture_top	Tryptone	16	47923	31	8	7	763	Yes	1.60E-01	0	1.02	none	none	1.03E-03	0.7	4.23	0.65	1.09	1.15E-02	0.12	1.22	none	none	none	none	Sequenced	Bacteria	Proteobacteria	Gammaproteobacteria	Alteromonadales	Idiomarinaceae	Idiomarina	uncultured	DQ235576.1	100
K1S3NT-4	M43	MF443706	8/11/2015	GS.Blade.mid-51	GS.Blade.top.culture.K1S3NT	M51	Goose_South	GS	3	Blade	Blade_culture	top	culture	culture_top	Tryptone	16	47923	31	8	7	763	Yes	2.53E-03	-0.01	0.94	none	none	6.48E-05	0.94	7.18	0.55	1.7	1.35E-02	0.21	1.5	both	both	none	none	Sequenced	Bacteria	Proteobacteria	Gammaproteobacteria	Alteromonadales	Idiomarinaceae	Idiomarina	uncultured	JF421177.1	99.56
K1S3NT-5	M44	MF443705	8/11/2015	GS.Blade.mid-51	GS.Blade.top.culture.K1S3NT	M51	Goose_South	GS	3	Blade	Blade_culture	top	culture	culture_top	Tryptone	16	47923	31	8	7	763	Yes	2.08E-02	0.02	1.12	none	none	1.44E-03	0.89	5.08	0.59	1.51	2.02E-01	0.17	1.27	growth	growth	none	none	Sequenced	Bacteria	Proteobacteria	Gammaproteobacteria	Oceanospirillales	Halomonadaceae	Cobetia	uncultured	JQ032257.1	99.78
K1S3NT-6	M45	NA	8/11/2015	GS.Blade.mid-51	GS.Blade.top.culture.K1S3NT	M51	Goose_South	GS	3	Blade	Blade_culture	top	culture	culture_top	Tryptone	16	47923	31	8	7	763	Yes	2.11E-01	0	1	none	none	9.25E-03	0.02	1.19	0.01	1.38	4.30E-02	0.04	1.11	none	none	none	none	Poor sequence quality
K1S3NT-7	M46	NA	8/11/2015	GS.Blade.mid-51	GS.Blade.top.culture.K1S3NT	M51	Goose_South	GS	3	Blade	Blade_culture	top	culture	culture_top	Tryptone	16	47923	31	8	7	763	Yes	9.18E-02	0	1.01	none	none	5.90E-02	0	1.02	0	NA	4.24E-02	-0.01	0.99	NA	NA	NA	NA	Poor sequence quality
K1S3NT-8	M47	MF443704	8/11/2015	GS.Blade.mid-51	GS.Blade.top.culture.K1S3NT	M51	Goose_South	GS	3	Blade	Blade_culture	top	culture	culture_top	Tryptone	16	47923	31	8	7	763	Yes	1.51E-02	0.03	1.21	none	none	1.31E-05	1.05	4.3	0.8	1.3	1.20E-02	0.29	1.57	both	degrade	none	none	Sequenced	Bacteria	Proteobacteria	Gammaproteobacteria	Alteromonadales	Pseudoalteromonadaceae	Pseudoalteromonas	uncultured	JQ032611.1	100
K1S3OA-1	M48	MF443703	8/11/2015	GS.Blade.bottom-52	GS.Blade.bottom.culture.K1S3OA	M52	Goose_South	GS	3	Blade	Blade_culture	bottom	culture	culture_bottom	Alginate	15	48086	31	8	7	763	Yes	6.61E-02	0.02	1.15	none	none	9.90E-03	0	1.02	0	7	2.10E-01	0.42	2.02	none	none	none	none	Sequenced	Bacteria	Proteobacteria	Gammaproteobacteria	Alteromonadales	Alteromonadaceae	Alteromonas	uncultured	JX531176.1	99.84
K1S3OA-2	M49	MF443702	8/11/2015	GS.Blade.bottom-52	GS.Blade.bottom.culture.K1S3OA	M52	Goose_South	GS	3	Blade	Blade_culture	bottom	culture	culture_bottom	Alginate	15	48086	31	8	7	763	Yes	2.95E-01	0.01	1.04	none	none	1.13E-01	0	1.01	0	-1.5	5.46E-03	0.32	1.68	degrade	degrade	none	none	Sequenced	Bacteria	Proteobacteria	Gammaproteobacteria	Alteromonadales	Colwelliaceae	Colwellia	uncultured	DQ071095.1	99.66
K1S3OA-3	M50	MF443701	8/11/2015	GS.Blade.bottom-52	GS.Blade.bottom.culture.K1S3OA	M52	Goose_South	GS	3	Blade	Blade_culture	bottom	culture	culture_bottom	Alginate	15	48086	31	8	7	763	Yes	1.17E-01	0.02	1.11	none	none	4.33E-04	1.17	12.16	0.73	1.61	1.40E-02	0.16	1.35	both	growth	none	none	Sequenced	Bacteria	Proteobacteria	Gammaproteobacteria	Vibrionales	Vibrionaceae	Vibrio	uncultured	KF799626.1	99.89
K1S3OA-4	M51	MF443700	8/11/2015	GS.Blade.bottom-52	GS.Blade.bottom.culture.K1S3OA	M52	Goose_South	GS	3	Blade	Blade_culture	bottom	culture	culture_bottom	Alginate	15	48086	31	8	7	763	Yes	4.10E-02	0.05	1.36	none	none	3.14E-05	1.54	14.72	0.93	1.66	5.20E-02	1.56	3.1	growth	growth	none	none	Sequenced	Bacteria	Proteobacteria	Gammaproteobacteria	Alteromonadales	Pseudoalteromonadaceae	Pseudoalteromonas	uncultured	KU524791.1	100
K1S3OT-1	M52	MF443699	8/11/2015	GS.Blade.bottom-52	GS.Blade.bottom.culture.K1S3OT	M52	Goose_South	GS	3	Blade	Blade_culture	bottom	culture	culture_bottom	Tryptone	15	48086	31	8	7	763	Yes	3.24E-02	0.01	1.09	none	none	6.17E-04	0.26	3.14	0.33	0.78	1.29E-04	0.17	1.39	degrade	none	none	none	Sequenced	Bacteria	Proteobacteria	Gammaproteobacteria	Oceanospirillales	Halomonadaceae	Halomonas	sp. TB216	EU308361.1	99.88
K1S3OT-2	M53	NA	8/11/2015	GS.Blade.bottom-52	GS.Blade.bottom.culture.K1S3OT	M52	Goose_South	GS	3	Blade	Blade_culture	bottom	culture	culture_bottom	Tryptone	15	48086	31	8	7	763	Yes	1.89E-02	0	1.02	none	none	1.13E-01	0	1.01	0	1	2.70E-01	0	0.99	none	none	none	none	Not sequenced
K1S3OT-5	M54	MF443698	8/11/2015	GS.Blade.bottom-52	GS.Blade.bottom.culture.K1S3OT	M52	Goose_South	GS	3	Blade	Blade_culture	bottom	culture	culture_bottom	Tryptone	15	48086	31	8	7	763	Yes	8.50E-03	0.02	1.14	none	none	3.67E-04	1.26	4.19	-0.32	-3.92	5.53E-02	0.36	1.94	none	none	none	none	Sequenced	Bacteria	Proteobacteria	Gammaproteobacteria	Alteromonadales	Pseudoalteromonadaceae	Pseudoalteromonas		JN177666.1	100
K1S3OT-6	M55	NA	8/11/2015	GS.Blade.bottom-52	GS.Blade.bottom.culture.K1S3OT	M52	Goose_South	GS	3	Blade	Blade_culture	bottom	culture	culture_bottom	Tryptone	15	48086	31	8	7	763	Yes	6.48E-02	0	0.99	none	none	2.66E-05	-0.05	0.54	-0.05	1	4.43E-01	0	1	none	none	none	none	Not sequenced
K1S3OT-7	M56	MF443697	8/11/2015	GS.Blade.bottom-52	GS.Blade.bottom.culture.K1S3OT	M52	Goose_South	GS	3	Blade	Blade_culture	bottom	culture	culture_bottom	Tryptone	15	48086	31	8	7	763	Yes	4.88E-04	0.02	1.13	none	none	1.54E-03	0.14	2.27	0.11	1.21	1.17E-02	0.63	2.36	degrade	degrade	degrade	degrade	Sequenced	Bacteria	Proteobacteria	Gammaproteobacteria	Vibrionales	Vibrionaceae	Photobacterium	uncultured	FJ456813.1	99.88
K1S3OT-8	M57	MF443696	8/11/2015	GS.Blade.bottom-52	GS.Blade.bottom.culture.K1S3OT	M52	Goose_South	GS	3	Blade	Blade_culture	bottom	culture	culture_bottom	Tryptone	15	48086	31	8	7	763	Yes	1.58E-01	0.01	1.04	none	none	5.82E-04	0.68	6.64	0.64	1.07	2.24E-02	0.21	1.46	degrade	none	none	none	Sequenced	Bacteria	Proteobacteria	Gammaproteobacteria	Alteromonadales	Pseudoalteromonadaceae	Pseudoalteromonas	uncultured	JX531433.1	99.67
K2S1NA-1	M58	MF443695	8/5/2015	ST.Blade.mid-5	ST.Blade.top.culture.K2S1NA	M5	Stryker	ST	1	Blade	Blade_culture	top	culture	culture_top	Alginate	NA	NA	NA	NA	NA	NA	Yes	4.75E-03	0.06	1.36	none	none	5.33E-02	0.16	2.55	0.2	0.77	4.38E-02	0.69	2.46	degrade	degrade	degrade	degrade	Sequenced	Bacteria	Proteobacteria	Betaproteobacteria	Burkholderiales	Alcaligenaceae	Achromobacter	uncultured	HM798786.1	100
K2S1NA-2	M59	MF443694	8/5/2015	ST.Blade.mid-5	ST.Blade.top.culture.K2S1NA	M5	Stryker	ST	1	Blade	Blade_culture	top	culture	culture_top	Alginate	NA	NA	NA	NA	NA	NA	Yes	4.16E-02	0.04	1.28	none	none	9.97E-02	-0.09	0.54	-0.04	2.22	4.48E-02	1.42	3.68	degrade	degrade	degrade	degrade	Sequenced	Bacteria	Proteobacteria	Gammaproteobacteria	Alteromonadales	Psychromonadaceae	Psychromonas	uncultured	KP204144.1	99.78
K2S1NA-3	M60	MF443693	8/5/2015	ST.Blade.mid-5	ST.Blade.top.culture.K2S1NA	M5	Stryker	ST	1	Blade	Blade_culture	top	culture	culture_top	Alginate	NA	NA	NA	NA	NA	NA	Yes	3.71E-01	0	1	none	none	2.64E-01	0	1.01	-0.04	-0.04	4.02E-02	1.6	4.23	degrade	degrade	degrade	degrade	Sequenced	Bacteria	Proteobacteria	Alphaproteobacteria	Rhodobacterales	Rhodobacteraceae	Sulfitobacter	uncultured	KP975355.1	99.66
K2S1NT-3	M61	MF443692	8/5/2015	ST.Blade.mid-5	ST.Blade.top.culture.K2S1NT	M5	Stryker	ST	1	Blade	Blade_culture	top	culture	culture_top	Tryptone	NA	NA	NA	NA	NA	NA	Yes	2.74E-01	0	1.01	none	none	4.59E-03	0.92	6.77	0.83	1.1	5.11E-04	0.14	1.29	degrade	none	none	none	Sequenced	Bacteria	Proteobacteria	Gammaproteobacteria	Alteromonadales	Alteromonadaceae	Alteromonas	uncultured	HM591379.1	100
K2S1NT-4	M62	MF443691	8/5/2015	ST.Blade.mid-5	ST.Blade.top.culture.K2S1NT	M5	Stryker	ST	1	Blade	Blade_culture	top	culture	culture_top	Tryptone	NA	NA	NA	NA	NA	NA	Yes	1.89E-02	0	1.02	none	none	1.24E-01	0.04	1.34	0.03	1.07	1.08E-03	0.01	1.04	none	none	none	none	Sequenced	Bacteria	Proteobacteria	Alphaproteobacteria	Rhodobacterales	Rhodobacteraceae	Sulfitobacter	uncultured	DQ925858.1	99.5
K2S1OA-1	M63	MF443690	8/5/2015	ST.Blade.bottom-2	ST.Blade.bottom.culture.K2S1OA	M2	Stryker	ST	1	Blade	Blade_culture	bottom	culture	culture_bottom	Alginate	13	47930	31	8	5	763	Yes	2.75E-02	0.03	1.24	none	none	1.13E-01	0	1.01	0	0.75	3.28E-03	0.27	1.68	degrade	degrade	none	none	Sequenced	Bacteria	Proteobacteria	Gammaproteobacteria	Alteromonadales	Pseudoalteromonadaceae	Pseudoalteromonas	uncultured	JX530569.1	99.78
K2S1OA-2	M64	NA	8/5/2015	ST.Blade.bottom-2	ST.Blade.bottom.culture.K2S1OA	M2	Stryker	ST	1	Blade	Blade_culture	bottom	culture	culture_bottom	Alginate	13	47930	31	8	5	763	Yes	7.80E-02	0.03	1.27	none	none	2.11E-01	0	1	0	1	1.69E-02	0.5	2.2	degrade	degrade	degrade	degrade	Sequenced	Bacteria	Proteobacteria	Gammaproteobacteria	Alteromonadales	Alteromonadaceae	Alteromonas	uncultured	HQ012274.1	100
K2S1OA-3	M65	MF443689	8/5/2015	ST.Blade.bottom-2	ST.Blade.bottom.culture.K2S1OA	M2	Stryker	ST	1	Blade	Blade_culture	bottom	culture	culture_bottom	Alginate	13	47930	31	8	5	763	Yes	6.04E-02	0.05	1.39	none	none	1.35E-01	0	1.01	0	1	8.53E-03	0.32	1.79	degrade	degrade	degrade	none	Sequenced	Bacteria	Proteobacteria	Gammaproteobacteria	Alteromonadales	Alteromonadaceae	Alteromonas	stellipolaris	CP015345.1	99.78
K2S1OA-4	M66	MF443687	8/5/2015	ST.Blade.bottom-2	ST.Blade.bottom.culture.K2S1OA	M2	Stryker	ST	1	Blade	Blade_culture	bottom	culture	culture_bottom	Alginate	13	47930	31	8	5	763	Yes	2.83E-02	0.04	1.25	none	none	4.45E-03	0.35	4.29	0.11	3.28	5.42E-02	0.28	1.62	growth	growth	growth	growth	Sequenced	Bacteria	Proteobacteria	Gammaproteobacteria	Alteromonadales	Psychromonadaceae	Psychromonas	uncultured	JQ218606.1	99.88
K2S1OA-4-1	M67	MF443688	8/5/2015	ST.Blade.bottom-2	ST.Blade.bottom.culture.K2S1OA	M2	Stryker	ST	1	Blade	Blade_culture	bottom	culture	culture_bottom	Alginate	13	47930	31	8	5	763	Yes	9.10E-04	0.07	1.42	none	none	3.54E-03	0.92	9.91	0.53	1.75	3.59E-03	0.17	1.39	both	growth	none	none	Sequenced	Bacteria	Proteobacteria	Gammaproteobacteria	Alteromonadales	Alteromonadaceae	Alteromonas	sp. V4.BE.32	AJ244758.1	100
K2S1OT-4	M68	MF443686	8/5/2015	ST.Blade.bottom-2	ST.Blade.bottom.culture.K2S1OT	M2	Stryker	ST	1	Blade	Blade_culture	bottom	culture	culture_bottom	Tryptone	13	47930	31	8	5	763	Yes	1.84E-01	0.04	1.2	none	none	4.75E-04	0.26	3.6	0.46	0.57	2.89E-03	0.39	1.82	degrade	degrade	degrade	none	Sequenced	Bacteria	Proteobacteria	Gammaproteobacteria	Oceanospirillales	Halomonadaceae	Cobetia	uncultured	JQ032257.1	99.65
K2S1OT-5	M69	MF443685	8/5/2015	ST.Blade.bottom-2	ST.Blade.bottom.culture.K2S1OT	M2	Stryker	ST	1	Blade	Blade_culture	bottom	culture	culture_bottom	Tryptone	13	47930	31	8	5	763	Yes	3.64E-01	0	1.01	none	none	3.59E-04	0.84	7.22	0.54	1.56	2.48E-02	0.1	1.26	both	growth	none	none	Sequenced	Bacteria	Proteobacteria	Gammaproteobacteria	Alteromonadales	Alteromonadaceae	Alteromonas	uncultured	HM140647.1	99.57
K2S1OT-6	M70	MF443684	8/5/2015	ST.Blade.bottom-2	ST.Blade.bottom.culture.K2S1OT	M2	Stryker	ST	1	Blade	Blade_culture	bottom	culture	culture_bottom	Tryptone	13	47930	31	8	5	763	Yes	2.74E-02	0.01	1.09	none	none	6.32E-03	1.14	4.84	0.42	2.69	2.74E-04	1.87	4.71	both	both	both	both	Sequenced	Bacteria	Proteobacteria	Gammaproteobacteria	Alteromonadales	Pseudoalteromonadaceae	Pseudoalteromonas	aliena	FR870268.1	100
K2S2NA-1	M71	MF443683	8/6/2015	TB.Blade.mid-33	TB.Blade.top.culture.K2S2NA	M33	Triquet	TB	2	Blade	Blade_culture	top	culture	culture_top	Alginate	15	48025	31	8	0	764	Yes	2.67E-02	0.03	1.25	none	none	6.14E-04	1.54	11.84	0.42	3.71	5.04E-02	0.32	1.83	growth	growth	growth	growth	Sequenced	Bacteria	Proteobacteria	Gammaproteobacteria	Alteromonadales	Pseudoalteromonadaceae	Pseudoalteromonas	uncultured	JN177666.1	100
K2S2NA-2	M72	MF443682	8/6/2015	TB.Blade.mid-33	TB.Blade.top.culture.K2S2NA	M33	Triquet	TB	2	Blade	Blade_culture	top	culture	culture_top	Alginate	15	48025	31	8	0	764	Yes	9.38E-04	0.02	1.18	none	none	2.72E-04	1.11	7.36	0.97	1.14	3.20E-03	0.9	2.63	degrade	degrade	degrade	degrade	Sequenced	Bacteria	Proteobacteria	Gammaproteobacteria	Alteromonadales	Pseudoalteromonadaceae	Pseudoalteromonas	sp. ArcP08	KF731629.1	99.79
K2S2NA-3	M73	NA	8/6/2015	TB.Blade.mid-33	TB.Blade.top.culture.K2S2NA	M33	Triquet	TB	2	Blade	Blade_culture	top	culture	culture_top	Alginate	15	48025	31	8	0	764	Yes	1.45E-01	0.01	1.04	none	none	4.08E-03	0	1.04	0	-1.1	1.80E-04	1.66	4.67	degrade	degrade	degrade	degrade	Poor sequence quality
K2S2NA-4	M74	NA	8/6/2015	TB.Blade.mid-33	TB.Blade.top.culture.K2S2NA	M33	Triquet	TB	2	Blade	Blade_culture	top	culture	culture_top	Alginate	15	48025	31	8	0	764	Yes	1.89E-02	0	1.01	none	none	1.50E-03	1.18	5.83	0.88	1.34	1.31E-02	0.13	1.35	both	none	none	none	Poor sequence quality
K2S2NT-1	M75	MF443681	8/6/2015	TB.Blade.mid-33	TB.Blade.top.culture.K2S2NT	M33	Triquet	TB	2	Blade	Blade_culture	top	culture	culture_top	Tryptone	15	48025	31	8	0	764	Yes	6.03E-03	0.03	1.22	none	none	4.10E-04	0.82	2.06	0.36	2.28	1.15E-02	0.18	1.41	both	growth	growth	growth	Sequenced	Bacteria	Proteobacteria	Gammaproteobacteria	Alteromonadales	Pseudoalteromonadaceae	Pseudoalteromonas	uncultured	KU524793.1	99.56
K2S2NT-2	M76	MF443680	8/6/2015	TB.Blade.mid-33	TB.Blade.top.culture.K2S2NT	M33	Triquet	TB	2	Blade	Blade_culture	top	culture	culture_top	Tryptone	15	48025	31	8	0	764	Yes	9.18E-02	0	0.99	none	none	4.53E-03	0.07	1.65	0.06	1.18	1.63E-04	0.03	1.08	none	none	none	none	Sequenced	Bacteria	Proteobacteria	Gammaproteobacteria	Pseudomonadales	Pseudomonadaceae	Pseudomonas	uncultured	EU919759.1	99.79
K2S2NT-3	M77	MF443679	8/6/2015	TB.Blade.mid-33	TB.Blade.top.culture.K2S2NT	M33	Triquet	TB	2	Blade	Blade_culture	top	culture	culture_top	Tryptone	15	48025	31	8	0	764	Yes	1.89E-02	0	1.02	none	none	4.05E-02	0.11	1.93	0.13	0.82	1.59E-02	0.04	1.09	none	none	none	none	Sequenced	Bacteria	Proteobacteria	Alphaproteobacteria	Rhodobacterales	Rhodobacteraceae	Sulfitobacter	uncultured	KP975355.1	99.56
K2S2NT-4	M78	MF443678	8/6/2015	TB.Blade.mid-33	TB.Blade.top.culture.K2S2NT	M33	Triquet	TB	2	Blade	Blade_culture	top	culture	culture_top	Tryptone	15	48025	31	8	0	764	Yes	1.25E-03	0.01	1.05	none	none	4.67E-02	0.05	1.31	0.24	0.22	5.67E-02	0.08	1.23	none	none	none	none	Sequenced	Bacteria	Proteobacteria	Gammaproteobacteria	Alteromonadales	Alteromonadaceae	Alteromonas	uncultured	HM363299.1	100
K2S2OA-1	M79	MF443677	8/6/2015	TB.Blade.bottom-29	TB.Blade.bottom.culture.K2S2OA	M29	Triquet	TB	2	Blade	Blade_culture	bottom	culture	culture_bottom	Alginate	15	48111	31	8	5	764	Yes	2.11E-02	0.05	1.31	none	none	1.52E-03	1.23	12.04	0.85	1.44	4.72E-02	0.39	1.89	both	degrade	degrade	none	Sequenced	Bacteria	Proteobacteria	Gammaproteobacteria	Alteromonadales	Pseudoalteromonadaceae	Pseudoalteromonas	uncultured	JX878967.1	99.78
K2S2OA-2	M80	NA	8/6/2015	TB.Blade.bottom-29	TB.Blade.bottom.culture.K2S2OA	M29	Triquet	TB	2	Blade	Blade_culture	bottom	culture	culture_bottom	Alginate	15	48111	31	8	5	764	Yes	2.15E-01	0	1.02	none	none	1.53E-05	1.08	10.36	0.97	1.12	1.33E-04	0.8	2.81	degrade	degrade	degrade	degrade	Poor sequence quality
K2S2OA-3	M81	MF443676	8/6/2015	TB.Blade.bottom-29	TB.Blade.bottom.culture.K2S2OA	M29	Triquet	TB	2	Blade	Blade_culture	bottom	culture	culture_bottom	Alginate	15	48111	31	8	5	764	Yes	4.29E-03	0.03	1.2	none	none	6.92E-04	1.44	11.25	0.56	2.55	9.03E-03	0.04	1.09	growth	growth	growth	growth	Sequenced	Bacteria	Proteobacteria	Gammaproteobacteria	Alteromonadales	Pseudoalteromonadaceae	Pseudoalteromonas	uncultured	KU524793.1	100
K2S2OA-4	M82	MF443675	8/6/2015	TB.Blade.bottom-29	TB.Blade.bottom.culture.K2S2OA	M29	Triquet	TB	2	Blade	Blade_culture	bottom	culture	culture_bottom	Alginate	15	48111	31	8	5	764	Yes	5.93E-02	0.01	1.07	none	none	2.99E-04	1.18	12.12	1.05	1.12	1.89E-02	0.2	1.46	degrade	none	none	none	Sequenced	Bacteria	Proteobacteria	Gammaproteobacteria	Alteromonadales	Pseudoalteromonadaceae	Pseudoalteromonas	uncultured	KU524877.1	100
K2S2OT-1	M83	MF443674	8/6/2015	TB.Blade.bottom-29	TB.Blade.bottom.culture.K2S2OT	M29	Triquet	TB	2	Blade	Blade_culture	bottom	culture	culture_bottom	Tryptone	15	48111	31	8	5	764	No	NA	NA	NA	NA	NA	2.11E-01	0	1	0	NA	9.54E-03	0.04	1.11	NA	NA	NA	NA	Sequenced	Bacteria	Proteobacteria	Gammaproteobacteria	Pseudomonadales	Pseudomonadaceae	Pseudomonas	uncultured	EU919759.1	99.77
K2S2OT-2	M84	MF443673	8/6/2015	TB.Blade.bottom-29	TB.Blade.bottom.culture.K2S2OT	M29	Triquet	TB	2	Blade	Blade_culture	bottom	culture	culture_bottom	Tryptone	15	48111	31	8	5	764	Yes	1.72E-02	0.01	1.1	none	none	1.13E-01	0	1.01	0	-0.75	1.54E-06	0.38	1.82	degrade	degrade	degrade	none	Sequenced	Bacteria	Proteobacteria	Gammaproteobacteria	Alteromonadales	Pseudoalteromonadaceae	Pseudoalteromonas	uncultured	JQ183106.1	99.78
K2S2OT-3	M85	NA	8/6/2015	TB.Blade.bottom-29	TB.Blade.bottom.culture.K2S2OT	M29	Triquet	TB	2	Blade	Blade_culture	bottom	culture	culture_bottom	Tryptone	15	48111	31	8	5	764	Yes	2.54E-01	0	0.96	none	none	2.13E-01	0.12	2.18	0	NA	1.91E-01	0.01	1.02	NA	NA	NA	NA	Not sequenced
K2S2OT-4	M86	MF443672	8/6/2015	TB.Blade.bottom-29	TB.Blade.bottom.culture.K2S2OT	M29	Triquet	TB	2	Blade	Blade_culture	bottom	culture	culture_bottom	Tryptone	15	48111	31	8	5	764	Yes	5.26E-02	0.16	1.74	none	none	6.48E-02	0	1.03	0	5	7.44E-04	1.56	4.18	degrade	degrade	degrade	degrade	Sequenced	Bacteria	Proteobacteria	Gammaproteobacteria	Alteromonadales	Pseudoalteromonadaceae	Pseudoalteromonas	uncultured	KU524877.1	99.79
K2S3NA-1	M87	MF443671	8/11/2015	GS.Blade.mid-53	GS.Blade.top.culture.K2S3NA	M53	Goose_South	GS	3	Blade	Blade_culture	top	culture	culture_top	Alginate	16	47923	31	8	7	763	Yes	1.65E-03	0.02	1.12	none	none	3.68E-04	1.41	9.17	1.2	1.17	1.25E-02	0.39	1.97	degrade	degrade	degrade	none	Sequenced	Bacteria	Proteobacteria	Gammaproteobacteria	Alteromonadales	Pseudoalteromonadaceae	Pseudoalteromonas	uncultured	KU524793.1	99.75
K2S3NA-2	M88	MF443670	8/11/2015	GS.Blade.mid-53	GS.Blade.top.culture.K2S3NA	M53	Goose_South	GS	3	Blade	Blade_culture	top	culture	culture_top	Alginate	16	47923	31	8	7	763	Yes	2.06E-02	0.08	1.67	none	none	1.89E-02	0	1.02	0	1.25	1.55E-02	1.91	5.13	degrade	degrade	degrade	degrade	Sequenced	Bacteria	Proteobacteria	Betaproteobacteria	Burkholderiales	Alcaligenaceae	Achromobacter	uncultured	HM798786.1	99.67
K2S3NA-3	M89	MF443669	8/11/2015	GS.Blade.mid-53	GS.Blade.top.culture.K2S3NA	M53	Goose_South	GS	3	Blade	Blade_culture	top	culture	culture_top	Alginate	16	47923	31	8	7	763	Yes	1.30E-02	0.03	1.19	none	none	2.11E-01	0	1	0	1	1.61E-04	1.02	3.16	degrade	degrade	degrade	degrade	Sequenced	Bacteria	Proteobacteria	Gammaproteobacteria	Alteromonadales	Alteromonadaceae	Alteromonas	sp. AD1000-249-G9	JX888802.1	100
K2S3NA-4	M90	MF443668	8/11/2015	GS.Blade.mid-53	GS.Blade.top.culture.K2S3NA	M53	Goose_South	GS	3	Blade	Blade_culture	top	culture	culture_top	Alginate	16	47923	31	8	7	763	Yes	3.18E-03	0.05	1.31	none	none	1.81E-03	1.4	13.86	0.8	1.74	1.18E-04	2.03	3.9	both	both	degrade	degrade	Sequenced	Bacteria	Proteobacteria	Gammaproteobacteria	Alteromonadales	Alteromonadaceae	Alteromonas	stellipolaris	CP015345.1	99.78
K2S3NT-1	M91	MF443667	8/11/2015	GS.Blade.mid-53	GS.Blade.top.culture.K2S3NT	M53	Goose_South	GS	3	Blade	Blade_culture	top	culture	culture_top	Tryptone	16	47923	31	8	7	763	Yes	9.78E-02	0.02	1.16	none	none	6.74E-02	0.02	1.15	0.04	0.42	9.60E-02	0.22	1.52	none	none	none	none	Sequenced	Bacteria	Bacteroidetes	Flavobacteriia	Flavobacteriales	Flavobacteriaceae	Maribacter	forsetii DSM 18668	JQLH01000001.3	99.78
K2S3NT-2	M92	MF443666	8/11/2015	GS.Blade.mid-53	GS.Blade.top.culture.K2S3NT	M53	Goose_South	GS	3	Blade	Blade_culture	top	culture	culture_top	Tryptone	16	47923	31	8	7	763	Yes	5.07E-02	0.01	1.05	none	none	6.79E-03	0.36	4.41	0.49	0.73	1.19E-03	0.05	1.12	none	none	none	none	Sequenced	Bacteria	Proteobacteria	Gammaproteobacteria	Vibrionales	Vibrionaceae	Vibrio	penaeicida	JF836189.1	99.65
K2S3NT-3	M93	MF443665	8/11/2015	GS.Blade.mid-53	GS.Blade.top.culture.K2S3NT	M53	Goose_South	GS	3	Blade	Blade_culture	top	culture	culture_top	Tryptone	16	47923	31	8	7	763	Yes	1.75E-02	0.01	1.05	none	none	4.76E-02	0.32	3.75	0.24	1.32	4.27E-02	0.11	1.26	both	none	none	none	Sequenced	Bacteria	Proteobacteria	Gammaproteobacteria	Oceanospirillales	Halomonadaceae	Halomonas	uncultured	DQ396068.1	99.78
K2S3NT-4	M94	MF443664	8/11/2015	GS.Blade.mid-53	GS.Blade.top.culture.K2S3NT	M53	Goose_South	GS	3	Blade	Blade_culture	top	culture	culture_top	Tryptone	16	47923	31	8	7	763	Yes	1.03E-03	0.01	1.06	none	none	3.52E-03	0.65	4.23	0.28	2.35	6.43E-02	0.12	1.31	growth	growth	growth	growth	Sequenced	Bacteria	Proteobacteria	Gammaproteobacteria	Oceanospirillales	Halomonadaceae	Cobetia	uncultured	JQ032257.1	99.78
K2S3NT-5	M95	MF443663	8/11/2015	GS.Blade.mid-53	GS.Blade.top.culture.K2S3NT	M53	Goose_South	GS	3	Blade	Blade_culture	top	culture	culture_top	Tryptone	16	47923	31	8	7	763	Yes	4.71E-02	0.01	1.06	none	none	1.34E-05	0.19	2.62	0.26	0.75	7.25E-03	0.1	1.24	none	none	none	none	Sequenced	Bacteria	Proteobacteria	Gammaproteobacteria	Oceanospirillales	Halomonadaceae	Halomonas	uncultured	JN860327.1	99.57
K2S3OA-1	M96	MF443662	8/11/2015	GS.Blade.bottom-54	GS.Blade.bottom.culture.K2S3OA	M54	Goose_South	GS	3	Blade	Blade_culture	bottom	culture	culture_bottom	Alginate	15	48086	31	8	7	763	Yes	3.13E-02	0.04	1.32	none	none	5.24E-02	0.01	1.1	0	10.67	3.19E-04	2.29	4.31	degrade	degrade	degrade	degrade	Sequenced	Bacteria	Proteobacteria	Gammaproteobacteria	Alteromonadales	Alteromonadaceae	Alteromonas	stellipolaris	CP015345.1	99.78
K2S3OA-2	M97	NA	8/11/2015	GS.Blade.bottom-54	GS.Blade.bottom.culture.K2S3OA	M54	Goose_South	GS	3	Blade	Blade_culture	bottom	culture	culture_bottom	Alginate	15	48086	31	8	7	763	Yes	3.37E-02	0.08	1.35	none	none	9.20E-02	0.07	1.63	0.02	2.72	2.02E-04	0.16	1.4	degrade	none	none	none	Poor sequence quality
K2S3OA-3	M98	MF443661	8/11/2015	GS.Blade.bottom-54	GS.Blade.bottom.culture.K2S3OA	M54	Goose_South	GS	3	Blade	Blade_culture	bottom	culture	culture_bottom	Alginate	15	48086	31	8	7	763	Yes	2.58E-03	0.03	1.17	none	none	1.89E-02	0	1.02	0	NA	1.02E-02	0.52	2.08	degrade	degrade	degrade	degrade	Sequenced	Bacteria	Proteobacteria	Gammaproteobacteria	Vibrionales	Vibrionaceae	Vibrio	uncultured	DQ340190.1	99.77
K2S3OA-4	M99	MF443660	8/11/2015	GS.Blade.bottom-54	GS.Blade.bottom.culture.K2S3OA	M54	Goose_South	GS	3	Blade	Blade_culture	bottom	culture	culture_bottom	Alginate	15	48086	31	8	7	763	Yes	5.37E-03	0.07	1.43	none	none	1.42E-01	0.01	1.09	0	-7	6.44E-04	0.8	2.83	degrade	degrade	degrade	degrade	Sequenced	Bacteria	Proteobacteria	Gammaproteobacteria	Alteromonadales	Alteromonadaceae	Alteromonas	sp. V4.BE.32	AJ244758.1	99.89
K2S3OT-1	M100	NA	8/11/2015	GS.Blade.bottom-54	GS.Blade.bottom.culture.K2S3OT	M54	Goose_South	GS	3	Blade	Blade_culture	bottom	culture	culture_bottom	Tryptone	15	48086	31	8	7	763	Yes	5.00E-01	0	1	none	none	2.86E-02	0	1.01	0	4	5.62E-02	-0.01	0.98	none	none	none	none	Not sequenced
K2S3OT-3	M101	MF443659	8/11/2015	GS.Blade.bottom-54	GS.Blade.bottom.culture.K2S3OT	M54	Goose_South	GS	3	Blade	Blade_culture	bottom	culture	culture_bottom	Tryptone	15	48086	31	8	7	763	Yes	3.53E-02	0.05	1.49	none	none	2.12E-01	0.45	3.71	0	-150.67	1.56E-03	0.78	2.97	degrade	degrade	degrade	degrade	Sequenced	Bacteria	Bacteroidetes	Flavobacteriia	Flavobacteriales	Flavobacteriaceae	Maribacter	sp. STAB503	JF825444.1	100
K2S3OT-4	M102	MF443658	8/11/2015	GS.Blade.bottom-54	GS.Blade.bottom.culture.K2S3OT	M54	Goose_South	GS	3	Blade	Blade_culture	bottom	culture	culture_bottom	Tryptone	15	48086	31	8	7	763	Yes	4.22E-02	0.04	1.25	none	none	7.36E-04	1.24	8.92	0.4	3.14	1.43E-04	2.18	5.29	both	both	both	both	Sequenced	Bacteria	Proteobacteria	Gammaproteobacteria	Alteromonadales	Psychromonadaceae	Psychromonas	uncultured	KP204144.1	99.68
K2S3OT-6	M103	MF443657	8/11/2015	GS.Blade.bottom-54	GS.Blade.bottom.culture.K2S3OT	M54	Goose_South	GS	3	Blade	Blade_culture	bottom	culture	culture_bottom	Tryptone	15	48086	31	8	7	763	Yes	4.15E-03	0.06	1.45	none	none	1.06E-02	0.97	5.6	0.05	19.66	5.89E-04	0.8	2.29	both	both	both	both	Sequenced	Bacteria	Proteobacteria	Gammaproteobacteria	Alteromonadales	Alteromonadaceae	Alteromonas	sp. V4.BE.32	AJ244758.1	100
K2S3OT-7	M104	MF443656	8/11/2015	GS.Blade.bottom-54	GS.Blade.bottom.culture.K2S3OT	M54	Goose_South	GS	3	Blade	Blade_culture	bottom	culture	culture_bottom	Tryptone	15	48086	31	8	7	763	Yes	2.88E-02	0.03	1.17	none	none	3.33E-03	0.8	2.57	0.75	1.07	1.40E-02	0.26	1.71	degrade	degrade	none	none	Sequenced	Bacteria	Bacteroidetes	Flavobacteriia	Flavobacteriales	Flavobacteriaceae	Maribacter	sp. STAB503	JF825444.1	99.56
K2S3OT-8	M105	MF443655	8/11/2015	GS.Blade.bottom-54	GS.Blade.bottom.culture.K2S3OT	M54	Goose_South	GS	3	Blade	Blade_culture	bottom	culture	culture_bottom	Tryptone	15	48086	31	8	7	763	Yes	2.28E-01	0	1.01	none	none	6.10E-02	0.86	4.51	0.22	3.97	5.37E-02	0.01	1.02	none	none	none	none	Sequenced	Bacteria	Actinobacteria	Actinobacteria	Micrococcales	Microbacteriaceae	Agrococcus	uncultured	HM584228.1	100
K3S1NA-1	M106	NA	8/5/2015	ST.Blade.mid-6	ST.Blade.top.culture.K3S1NA	M6	Stryker	ST	1	Blade	Blade_culture	top	culture	culture_top	Alginate	NA	NA	NA	NA	NA	NA	Yes	1.44E-01	0.01	1.05	none	none	2.86E-02	0	1.01	0.03	0.05	7.32E-03	1.82	4.59	degrade	degrade	degrade	degrade	Poor sequence quality
K3S1NA-2	M107	MF443653	8/5/2015	ST.Blade.mid-6	ST.Blade.top.culture.K3S1NA	M6	Stryker	ST	1	Blade	Blade_culture	top	culture	culture_top	Alginate	NA	NA	NA	NA	NA	NA	Yes	1.90E-01	0.03	1.19	none	none	5.95E-04	0.51	5.98	0.12	4.33	1.86E-02	0.42	1.95	both	both	both	growth	Sequenced	Bacteria	Proteobacteria	Gammaproteobacteria	Alteromonadales	Alteromonadaceae	Paraglaciecola	uncultured	HM591358.1	99.88
K3S1NA-2-1	M108	MF443654	8/5/2015	ST.Blade.mid-6	ST.Blade.top.culture.K3S1NA	M6	Stryker	ST	1	Blade	Blade_culture	top	culture	culture_top	Alginate	NA	NA	NA	NA	NA	NA	Yes	4.50E-01	0	1	none	none	2.13E-04	0.45	5.3	0.32	1.4	3.55E-04	0.52	2.27	both	degrade	degrade	degrade	Sequenced	Bacteria	Proteobacteria	Gammaproteobacteria	Alteromonadales	Alteromonadaceae	Paraglaciecola	uncultured	HM591383.1	99.18
K3S1NA-3	M109	MF443652	8/5/2015	ST.Blade.mid-6	ST.Blade.top.culture.K3S1NA	M6	Stryker	ST	1	Blade	Blade_culture	top	culture	culture_top	Alginate	NA	NA	NA	NA	NA	NA	Yes	3.45E-02	0	1.04	none	none	2.74E-03	0.26	3.57	0.27	0.99	5.44E-04	1.91	4.58	degrade	degrade	degrade	degrade	Sequenced	Bacteria	Proteobacteria	Gammaproteobacteria	Alteromonadales	Alteromonadaceae	Paraglaciecola	uncultured	HM591358.1	99.75
K3S1NT-1-1	M110	NA	8/5/2015	ST.Blade.mid-6	ST.Blade.top.culture.K3S1NT	M6	Stryker	ST	1	Blade	Blade_culture	top	culture	culture_top	Tryptone	NA	NA	NA	NA	NA	NA	Yes	5.85E-03	0.01	1.11	none	none	5.34E-04	0.7	2.01	0.15	4.54	8.97E-03	0.06	1.13	growth	growth	growth	growth	Poor sequence quality
K3S1NT-1-2	M111	MF443651	8/5/2015	ST.Blade.mid-6	ST.Blade.top.culture.K3S1NT	M6	Stryker	ST	1	Blade	Blade_culture	top	culture	culture_top	Tryptone	NA	NA	NA	NA	NA	NA	Yes	4.41E-03	0.01	1.08	none	none	1.92E-03	0.9	2.48	-0.01	-73.19	6.65E-02	0.11	1.26	none	none	none	none	Sequenced	Bacteria	Proteobacteria	Gammaproteobacteria	Alteromonadales	Pseudoalteromonadaceae	Pseudoalteromonas	uncultured	JX530537.1	99.73
K3S1NT-2	M112	NA	8/5/2015	ST.Blade.mid-6	ST.Blade.top.culture.K3S1NT	M6	Stryker	ST	1	Blade	Blade_culture	top	culture	culture_top	Tryptone	NA	NA	NA	NA	NA	NA	Yes	4.05E-03	0.02	1.16	none	none	2.70E-02	0.1	1.84	0.12	0.83	2.58E-03	0.37	1.75	degrade	degrade	degrade	none	Poor sequence quality
K3S1NT-3	M113	MF443650	8/5/2015	ST.Blade.mid-6	ST.Blade.top.culture.K3S1NT	M6	Stryker	ST	1	Blade	Blade_culture	top	culture	culture_top	Tryptone	NA	NA	NA	NA	NA	NA	Yes	2.86E-02	0	1.01	none	none	4.93E-03	0	1.03	0	10	6.31E-02	0.03	1.07	none	none	none	none	Sequenced	Bacteria	Proteobacteria	Alphaproteobacteria	Rhodobacterales	Rhodobacteraceae	Sulfitobacter	uncultured	HQ225130.1	99.78
K3S1NT-7	M114	NA	8/5/2015	ST.Blade.mid-6	ST.Blade.top.culture.K3S1NT	M6	Stryker	ST	1	Blade	Blade_culture	top	culture	culture_top	Tryptone	NA	NA	NA	NA	NA	NA	Yes	7.63E-03	0	0.98	none	none	NA	NA	NA	NA	NA	NA	NA	NA	NA	NA	NA	NA	Not sequenced
K3S1NT-8	M115	MF443649	8/5/2015	ST.Blade.mid-6	ST.Blade.top.culture.K3S1NT	M6	Stryker	ST	1	Blade	Blade_culture	top	culture	culture_top	Tryptone	NA	NA	NA	NA	NA	NA	Yes	9.18E-02	0	1.01	none	none	1.57E-03	0.89	3.06	0.23	3.85	6.77E-03	0.04	1.09	growth	growth	growth	growth	Sequenced	Bacteria	Proteobacteria	Gammaproteobacteria	Alteromonadales	Pseudoalteromonadaceae	Pseudoalteromonas	sp. ArcP09	KF731630.1	99.25
K3S1OA-1	M116	MF443648	8/5/2015	ST.Blade.bottom-3	ST.Blade.bottom.culture.K3S1OA	M3	Stryker	ST	1	Blade	Blade_culture	bottom	culture	culture_bottom	Alginate	13	47930	31	8	5	763	Yes	3.37E-01	0	0.99	none	none	9.43E-02	0.08	1.79	0.13	0.64	1.13E-02	0.13	1.33	degrade	none	none	none	Sequenced	Bacteria	Proteobacteria	Gammaproteobacteria	Alteromonadales	Alteromonadaceae	Paraglaciecola	uncultured	HM591358.1	99.46
K3S1OA-2	M117	MF443647	8/5/2015	ST.Blade.bottom-3	ST.Blade.bottom.culture.K3S1OA	M3	Stryker	ST	1	Blade	Blade_culture	bottom	culture	culture_bottom	Alginate	13	47930	31	8	5	763	Yes	1.55E-01	0.01	1.06	none	none	1.04E-04	1.24	6.81	1.1	1.13	1.94E-03	0.11	1.27	degrade	none	none	none	Sequenced	Bacteria	Proteobacteria	Gammaproteobacteria	Alteromonadales	Pseudoalteromonadaceae	Pseudoalteromonas	uncultured	KU524877.1	99.25
K3S1OA-3	M118	MF443646	8/5/2015	ST.Blade.bottom-3	ST.Blade.bottom.culture.K3S1OA	M3	Stryker	ST	1	Blade	Blade_culture	bottom	culture	culture_bottom	Alginate	13	47930	31	8	5	763	Yes	6.62E-02	0.02	1.13	none	none	1.12E-01	0.02	1.17	0	20	6.86E-04	1.62	4.3	degrade	degrade	degrade	degrade	Sequenced	Bacteria	Proteobacteria	Gammaproteobacteria	Alteromonadales	Pseudoalteromonadaceae	Pseudoalteromonas	uncultured	KU524877.1	99.79
K3S1OA-4	M119	MF443645	8/5/2015	ST.Blade.bottom-3	ST.Blade.bottom.culture.K3S1OA	M3	Stryker	ST	1	Blade	Blade_culture	bottom	culture	culture_bottom	Alginate	13	47930	31	8	5	763	Yes	1.25E-03	-0.01	0.95	none	none	2.05E-01	0.06	1.63	0	38.2	2.80E-01	0	1.01	none	none	none	none	Sequenced	Bacteria	Proteobacteria	Gammaproteobacteria	Alteromonadales	Alteromonadaceae	Paraglaciecola	uncultured	HM591358.1	99.78
K3S1OT-1	M120	MF443644	8/5/2015	ST.Blade.bottom-3	ST.Blade.bottom.culture.K3S1OT	M3	Stryker	ST	1	Blade	Blade_culture	bottom	culture	culture_bottom	Tryptone	13	47930	31	8	5	763	Yes	1.30E-02	0.04	1.22	none	none	4.10E-05	1.28	4.75	0.57	2.23	2.35E-02	0.51	2.19	both	both	both	both	Sequenced	Bacteria	Proteobacteria	Gammaproteobacteria	Alteromonadales	Pseudoalteromonadaceae	Pseudoalteromonas	uncultured	KU524877.1	99.54
K3S1OT-2	M121	NA	8/5/2015	ST.Blade.bottom-3	ST.Blade.bottom.culture.K3S1OT	M3	Stryker	ST	1	Blade	Blade_culture	bottom	culture	culture_bottom	Tryptone	13	47930	31	8	5	763	Yes	1.27E-01	0.01	1.05	none	none	NA	NA	NA	NA	NA	NA	NA	NA	NA	NA	NA	NA	Sequenced
K3S1OT-3	M122	MF443643	8/5/2015	ST.Blade.bottom-3	ST.Blade.bottom.culture.K3S1OT	M3	Stryker	ST	1	Blade	Blade_culture	bottom	culture	culture_bottom	Tryptone	13	47930	31	8	5	763	No	NA	NA	NA	NA	NA	5.23E-03	0.95	3.1	0.56	1.68	2.03E-04	1.39	3.61	both	both	degrade	degrade	Sequenced	Bacteria	Proteobacteria	Gammaproteobacteria	Alteromonadales	Pseudoalteromonadaceae	Pseudoalteromonas	sp. M12-11A	FN377706.1	99.84
K3S1OT-4	M123	MF443642	8/5/2015	ST.Blade.bottom-3	ST.Blade.bottom.culture.K3S1OT	M3	Stryker	ST	1	Blade	Blade_culture	bottom	culture	culture_bottom	Tryptone	13	47930	31	8	5	763	Yes	9.97E-02	0	0.99	none	none	1.85E-02	0.6	1.74	0.83	0.73	8.90E-02	0.01	1.02	none	none	none	none	Sequenced	Bacteria	Proteobacteria	Alphaproteobacteria	Rhodobacterales	Rhodobacteraceae	Sulfitobacter	uncultured	KP975355.1	99.88
K3S2NA-1	M124	MF443641	8/6/2015	TB.Blade.mid-34	TB.Blade.top.culture.K3S2NA	M34	Triquet	TB	2	Blade	Blade_culture	top	culture	culture_top	Alginate	15	48025	31	8	0	764	Yes	2.17E-02	0.03	1.16	none	none	2.61E-05	1.2	12.44	1.19	1.01	1.62E-02	0.19	1.48	degrade	none	none	none	Sequenced	Bacteria	Proteobacteria	Gammaproteobacteria	Alteromonadales	Pseudoalteromonadaceae	Pseudoalteromonas	uncultured	KU524877.1	99.78
K3S2NA-2	M125	MF443640	8/6/2015	TB.Blade.mid-34	TB.Blade.top.culture.K3S2NA	M34	Triquet	TB	2	Blade	Blade_culture	top	culture	culture_top	Alginate	15	48025	31	8	0	764	Yes	4.03E-02	0.02	1.13	none	none	9.18E-02	0	0.99	0	-2	2.36E-04	2.38	5.28	degrade	degrade	degrade	degrade	Sequenced	Bacteria	Proteobacteria	Gammaproteobacteria	Alteromonadales	Pseudoalteromonadaceae	Pseudoalteromonas	uncultured	KU524877.1	99.89
K3S2NA-3	M126	MF443639	8/6/2015	TB.Blade.mid-34	TB.Blade.top.culture.K3S2NA	M34	Triquet	TB	2	Blade	Blade_culture	top	culture	culture_top	Alginate	15	48025	31	8	0	764	Yes	2.90E-01	0	1.01	none	none	2.86E-02	0	1.01	0	-0.67	2.78E-03	0.55	1.98	degrade	degrade	degrade	none	Sequenced	Bacteria	Proteobacteria	Alphaproteobacteria	Rhodobacterales	Rhodobacteraceae	Sulfitobacter	uncultured	KP975355.1	99.78
K3S2NA-4	M127	MF443638	8/6/2015	TB.Blade.mid-34	TB.Blade.top.culture.K3S2NA	M34	Triquet	TB	2	Blade	Blade_culture	top	culture	culture_top	Alginate	15	48025	31	8	0	764	Yes	4.57E-01	0	1	none	none	7.43E-05	0.15	2.39	0.14	1.05	4.55E-03	0.67	2.53	degrade	degrade	degrade	degrade	Sequenced	Bacteria	Proteobacteria	Alphaproteobacteria	Rhodobacterales	Rhodobacteraceae	Sulfitobacter	uncultured	KP975355.1	100
K3S2NA-5	M128	MF443637	8/6/2015	TB.Blade.mid-34	TB.Blade.top.culture.K3S2NA	M34	Triquet	TB	2	Blade	Blade_culture	top	culture	culture_top	Alginate	15	48025	31	8	0	764	Yes	1.07E-02	0.02	1.11	none	none	5.03E-05	1.47	15.25	0.89	1.64	4.81E-03	0.19	1.49	both	growth	none	none	Sequenced	Bacteria	Proteobacteria	Gammaproteobacteria	Alteromonadales	Pseudoalteromonadaceae	Pseudoalteromonas	uncultured	HQ674616.1	100
K3S2NA-6	M129	MF443636	8/6/2015	TB.Blade.mid-34	TB.Blade.top.culture.K3S2NA	M34	Triquet	TB	2	Blade	Blade_culture	top	culture	culture_top	Alginate	15	48025	31	8	0	764	Yes	2.85E-01	0	0.97	none	none	1.83E-02	0.18	2.63	0.19	0.94	3.50E-03	1.76	4.74	degrade	degrade	degrade	degrade	Sequenced	Bacteria	Proteobacteria	Alphaproteobacteria	Rhodobacterales	Rhodobacteraceae	Sulfitobacter	uncultured	KP975355.1	99.44
K3S2NA-7	M130	MF443635	8/6/2015	TB.Blade.mid-34	TB.Blade.top.culture.K3S2NA	M34	Triquet	TB	2	Blade	Blade_culture	top	culture	culture_top	Alginate	15	48025	31	8	0	764	Yes	1.55E-01	0.01	1.05	none	none	7.66E-05	1.36	12.44	1.07	1.28	1.82E-03	0.29	1.62	both	degrade	none	none	Sequenced	Bacteria	Proteobacteria	Gammaproteobacteria	Alteromonadales	Pseudoalteromonadaceae	Pseudoalteromonas	uncultured	KU524791.1	99.57
K3S2NA-8	M131	MF443634	8/6/2015	TB.Blade.mid-34	TB.Blade.top.culture.K3S2NA	M34	Triquet	TB	2	Blade	Blade_culture	top	culture	culture_top	Alginate	15	48025	31	8	0	764	Yes	7.91E-03	0.05	1.19	none	none	5.51E-05	1.01	5.85	0.66	1.54	4.32E-04	2.42	4.94	both	both	degrade	degrade	Sequenced	Bacteria	Proteobacteria	Gammaproteobacteria	Vibrionales	Vibrionaceae	Vibrio	uncultured	KU898213.1	100
K3S2OA-1	M132	MF443633	8/6/2015	TB.Blade.bottom-30	TB.Blade.bottom.culture.K3S2OA	M30	Triquet	TB	2	Blade	Blade_culture	bottom	culture	culture_bottom	Alginate	15	48111	31	8	5	764	Yes	1.58E-03	0.02	1.13	none	none	7.16E-02	0.9	8.77	0.97	0.93	8.85E-03	0.11	1.3	degrade	none	none	none	Sequenced	Bacteria	Proteobacteria	Gammaproteobacteria	Alteromonadales	Pseudoalteromonadaceae	Pseudoalteromonas	uncultured	KU524791.1	100
K3S2OA-2	M133	NA	8/6/2015	TB.Blade.bottom-30	TB.Blade.bottom.culture.K3S2OA	M30	Triquet	TB	2	Blade	Blade_culture	bottom	culture	culture_bottom	Alginate	15	48111	31	8	5	764	Yes	7.40E-02	0.03	1.26	none	none	2.17E-03	0.07	1.64	0.11	0.64	4.53E-03	0.55	2.32	degrade	degrade	degrade	degrade	Poor sequence quality
K3S2OA-3	M134	MF443632	8/6/2015	TB.Blade.bottom-30	TB.Blade.bottom.culture.K3S2OA	M30	Triquet	TB	2	Blade	Blade_culture	bottom	culture	culture_bottom	Alginate	15	48111	31	8	5	764	Yes	6.57E-02	0.06	1.29	none	none	9.59E-04	0.59	6.64	0.53	1.11	1.58E-04	1.51	4.23	degrade	degrade	degrade	degrade	Sequenced	Bacteria	Proteobacteria	Gammaproteobacteria	Vibrionales	Vibrionaceae	Vibrio	uncultured	JX170374.1	100
K3S2OA-4	M135	MF443631	8/6/2015	TB.Blade.bottom-30	TB.Blade.bottom.culture.K3S2OA	M30	Triquet	TB	2	Blade	Blade_culture	bottom	culture	culture_bottom	Alginate	15	48111	31	8	5	764	Yes	1.13E-02	0.03	1.21	none	none	5.10E-04	1.35	13.58	0.19	7.07	3.12E-03	0.07	1.16	growth	growth	growth	growth	Sequenced	Bacteria	Proteobacteria	Gammaproteobacteria	Alteromonadales	Pseudoalteromonadaceae	Pseudoalteromonas	uncultured	JX878967.1	100
K3S2OT-1	M136	MF443630	8/6/2015	TB.Blade.bottom-30	TB.Blade.bottom.culture.K3S2OT	M30	Triquet	TB	2	Blade	Blade_culture	bottom	culture	culture_bottom	Tryptone	15	48111	31	8	5	764	Yes	3.39E-01	0	0.98	none	none	1.09E-04	0.56	4.42	0.7	0.81	4.96E-02	0.72	2.79	degrade	degrade	degrade	degrade	Sequenced	Bacteria	Bacteroidetes	Flavobacteriia	Flavobacteriales	Flavobacteriaceae	Formosa	algae	AY228461.1	99.63
K3S2OT-2	M137	NA	8/6/2015	TB.Blade.bottom-30	TB.Blade.bottom.culture.K3S2OT	M30	Triquet	TB	2	Blade	Blade_culture	bottom	culture	culture_bottom	Tryptone	15	48111	31	8	5	764	Yes	5.00E-01	0	1	none	none	5.93E-03	0.74	7.66	0	202.18	3.02E-03	0.2	1.41	both	growth	growth	growth	Poor sequence quality
K3S2OT-3	M138	MF443629	8/6/2015	TB.Blade.bottom-30	TB.Blade.bottom.culture.K3S2OT	M30	Triquet	TB	2	Blade	Blade_culture	bottom	culture	culture_bottom	Tryptone	15	48111	31	8	5	764	Yes	2.39E-01	0	1.02	none	none	1.69E-01	0.39	1.42	0.75	0.52	1.55E-03	0.37	1.87	degrade	degrade	degrade	none	Sequenced	Bacteria	Proteobacteria	Gammaproteobacteria	Alteromonadales	Alteromonadaceae	Paraglaciecola	uncultured	HM591358.1	99.46
K3S2OT-4-1	M139	MF443628	8/6/2015	TB.Blade.bottom-30	TB.Blade.bottom.culture.K3S2OT	M30	Triquet	TB	2	Blade	Blade_culture	bottom	culture	culture_bottom	Tryptone	15	48111	31	8	5	764	Yes	4.03E-01	0	0.98	none	none	4.37E-04	0.69	7.14	0.05	14.43	1.81E-03	0.34	1.81	both	both	both	growth	Sequenced	Bacteria	Proteobacteria	Gammaproteobacteria	Alteromonadales	Alteromonadaceae	Paraglaciecola	uncultured	HM591358.1	100
K3S2OT-4-2	M140	MF443627	8/6/2015	TB.Blade.bottom-30	TB.Blade.bottom.culture.K3S2OT	M30	Triquet	TB	2	Blade	Blade_culture	bottom	culture	culture_bottom	Tryptone	15	48111	31	8	5	764	Yes	3.60E-03	0.04	1.23	none	none	3.05E-04	0.3	3.96	0.34	0.88	3.28E-03	0.54	2.29	degrade	degrade	degrade	degrade	Sequenced	Bacteria	Bacteroidetes	Flavobacteriia	Flavobacteriales	Flavobacteriaceae	Maribacter	aquivivus	KP099951.1	99.67
K3S3NA-1	M141	MF443626	8/11/2015	GS.Blade.mid-56	GS.Blade.top.culture.K3S3NA	M56	Goose_South	GS	3	Blade	Blade_culture	top	culture	culture_top	Alginate	16	47923	31	8	7	763	Yes	1.15E-02	0.02	1.15	none	none	NA	0	1.01	0	NA	1.06E-03	0.54	2.22	degrade	degrade	degrade	degrade	Sequenced	Bacteria	Proteobacteria	Gammaproteobacteria	Alteromonadales	Alteromonadaceae	Alteromonas	stellipolaris	CP015346.1	99.58
K3S3NA-2	M142	MF443625	8/11/2015	GS.Blade.mid-56	GS.Blade.top.culture.K3S3NA	M56	Goose_South	GS	3	Blade	Blade_culture	top	culture	culture_top	Alginate	16	47923	31	8	7	763	Yes	7.23E-03	0.02	1.13	none	none	3.00E-04	1.45	12.45	0.83	1.74	4.45E-02	0.07	1.18	growth	growth	none	none	Sequenced	Bacteria	Proteobacteria	Gammaproteobacteria	Alteromonadales	Pseudoalteromonadaceae	Pseudoalteromonas	uncultured	DQ513060.1	99.79
K3S3NA-3	M143	MF443624	8/11/2015	GS.Blade.mid-56	GS.Blade.top.culture.K3S3NA	M56	Goose_South	GS	3	Blade	Blade_culture	top	culture	culture_top	Alginate	16	47923	31	8	7	763	Yes	3.24E-01	0.01	1.05	none	none	4.19E-03	1.17	12.03	0.94	1.24	1.15E-03	2.11	3.92	degrade	degrade	degrade	degrade	Sequenced	Bacteria	Proteobacteria	Gammaproteobacteria	Vibrionales	Vibrionaceae	Vibrio	uncultured	KF799632.1	100
K3S3NA-4	M144	MF443623	8/11/2015	GS.Blade.mid-56	GS.Blade.top.culture.K3S3NA	M56	Goose_South	GS	3	Blade	Blade_culture	top	culture	culture_top	Alginate	16	47923	31	8	7	763	Yes	7.71E-03	0.02	1.18	none	none	1.74E-03	1.38	11.4	0.97	1.42	1.39E-02	0.22	1.56	both	degrade	none	none	Sequenced	Bacteria	Proteobacteria	Gammaproteobacteria	Alteromonadales	Pseudoalteromonadaceae	Pseudoalteromonas	uncultured	KF146586.1	99.86
K3S3NT-1	M145	NA	8/11/2015	GS.Blade.mid-56	GS.Blade.top.culture.K3S3NT	M56	Goose_South	GS	3	Blade	Blade_culture	top	culture	culture_top	Tryptone	16	47923	31	8	7	763	Yes	9.18E-02	0	1.01	none	none	6.54E-03	0.01	1.05	0	5	4.63E-02	0.01	1.02	none	none	none	none	Poor sequence quality
K3S3NT-2	M146	NA	8/11/2015	GS.Blade.mid-56	GS.Blade.top.culture.K3S3NT	M56	Goose_South	GS	3	Blade	Blade_culture	top	culture	culture_top	Tryptone	16	47923	31	8	7	763	Yes	5.00E-01	0	1	none	none	1.14E-02	0	1.04	0	13	2.41E-01	0.01	1.02	none	none	none	none	Poor sequence quality
K3S3NT-4	M147	NA	8/11/2015	GS.Blade.mid-56	GS.Blade.top.culture.K3S3NT	M56	Goose_South	GS	3	Blade	Blade_culture	top	culture	culture_top	Tryptone	16	47923	31	8	7	763	Yes	NA	0	1	NA	NA	4.57E-03	0.01	1.06	0	NA	9.97E-02	0.01	1.02	NA	NA	NA	NA	Poor sequence quality
K3S3NT-5	M148	NA	8/11/2015	GS.Blade.mid-56	GS.Blade.top.culture.K3S3NT	M56	Goose_South	GS	3	Blade	Blade_culture	top	culture	culture_top	Tryptone	16	47923	31	8	7	763	Yes	2.11E-01	0	1	none	none	5.39E-02	0.01	1.05	0	4.25	1.45E-02	0.01	1.02	none	none	none	none	Poor sequence quality
K3S3NT-6	M149	MF443622	8/11/2015	GS.Blade.mid-56	GS.Blade.top.culture.K3S3NT	M56	Goose_South	GS	3	Blade	Blade_culture	top	culture	culture_top	Tryptone	16	47923	31	8	7	763	Yes	2.64E-01	0	1.01	none	none	1.87E-04	1.35	4.48	0.59	2.27	7.93E-04	0.34	1.69	both	both	growth	growth	Sequenced	Bacteria	Proteobacteria	Gammaproteobacteria	Oceanospirillales	Halomonadaceae	Halomonas	sp. 3022	AM110977.1	99.89
K3S3NT-7	M150	MF443621	8/11/2015	GS.Blade.mid-56	GS.Blade.top.culture.K3S3NT	M56	Goose_South	GS	3	Blade	Blade_culture	top	culture	culture_top	Tryptone	16	47923	31	8	7	763	Yes	5.90E-02	0	1.02	none	none	4.22E-05	0.85	6.82	0.61	1.4	2.21E-02	0.09	1.17	growth	none	none	none	Sequenced	Bacteria	Proteobacteria	Gammaproteobacteria	Oceanospirillales	Halomonadaceae	Halomonas	uncultured	JX529651.1	100
K3S3OA-1	M151	MF443620	8/11/2015	GS.Blade.bottom-55	GS.Blade.bottom.culture.K3S3OA	M55	Goose_South	GS	3	Blade	Blade_culture	bottom	culture	culture_bottom	Alginate	15	48086	31	8	7	763	Yes	1.53E-02	0.04	1.28	none	none	7.26E-02	0.61	5.25	0.29	2.13	4.61E-04	0.55	2.33	degrade	degrade	degrade	degrade	Sequenced	Bacteria	Proteobacteria	Gammaproteobacteria	Alteromonadales	Alteromonadaceae	Alteromonas	sp. V4.BE.32	AJ244758.1	100
K3S3OA-2	M152	MF443619	8/11/2015	GS.Blade.bottom-55	GS.Blade.bottom.culture.K3S3OA	M55	Goose_South	GS	3	Blade	Blade_culture	bottom	culture	culture_bottom	Alginate	15	48086	31	8	7	763	Yes	7.50E-02	0.06	1.48	none	none	8.75E-03	0.54	6.39	0.15	3.62	8.29E-04	1.05	3.43	both	both	both	both	Sequenced	Bacteria	Proteobacteria	Gammaproteobacteria	Alteromonadales	Alteromonadaceae	Alteromonas	stellipolaris	CP015346.1	100
K3S3OA-3	M153	MF443618	8/11/2015	GS.Blade.bottom-55	GS.Blade.bottom.culture.K3S3OA	M55	Goose_South	GS	3	Blade	Blade_culture	bottom	culture	culture_bottom	Alginate	15	48086	31	8	7	763	Yes	2.20E-02	0.03	1.2	none	none	2.43E-03	1.42	12.52	0.82	1.74	6.50E-03	0.6	2.22	both	both	degrade	degrade	Sequenced	Bacteria	Proteobacteria	Gammaproteobacteria	Alteromonadales	Pseudoalteromonadaceae	Pseudoalteromonas	uncultured	JX878967.1	100
K3S3OA-4	M154	MF443617	8/11/2015	GS.Blade.bottom-55	GS.Blade.bottom.culture.K3S3OA	M55	Goose_South	GS	3	Blade	Blade_culture	bottom	culture	culture_bottom	Alginate	15	48086	31	8	7	763	Yes	3.60E-02	0.02	1.15	none	none	6.55E-04	1.12	8.44	1.04	1.07	2.56E-03	0.69	2.51	degrade	degrade	degrade	degrade	Sequenced	Bacteria	Proteobacteria	Gammaproteobacteria	Alteromonadales	Pseudoalteromonadaceae	Pseudoalteromonas	uncultured	DQ513060.1	99.79
K3S3OT-1	M155	MF443616	8/11/2015	GS.Blade.bottom-55	GS.Blade.bottom.culture.K3S3OT	M55	Goose_South	GS	3	Blade	Blade_culture	bottom	culture	culture_bottom	Tryptone	15	48086	31	8	7	763	Yes	1.71E-01	-0.01	0.92	none	none	4.12E-04	1.09	4.43	0.6	1.81	1.54E-02	0.03	1.08	growth	growth	growth	none	Sequenced	Bacteria	Proteobacteria	Gammaproteobacteria	Alteromonadales	Pseudoalteromonadaceae	Pseudoalteromonas	uncultured	JX531433.1	99.72
K3S3OT-2	M156	NA	8/11/2015	GS.Blade.bottom-55	GS.Blade.bottom.culture.K3S3OT	M55	Goose_South	GS	3	Blade	Blade_culture	bottom	culture	culture_bottom	Tryptone	15	48086	31	8	7	763	Yes	3.71E-01	0	1	none	none	2.22E-01	0	1.02	0	-2.5	1.28E-01	0	1.01	none	none	none	none	Not sequenced
K3S3OT-3	M157	MF443615	8/11/2015	GS.Blade.bottom-55	GS.Blade.bottom.culture.K3S3OT	M55	Goose_South	GS	3	Blade	Blade_culture	bottom	culture	culture_bottom	Tryptone	15	48086	31	8	7	763	Yes	9.90E-03	0.04	1.28	none	none	1.35E-03	-0.04	0.59	0.36	-0.11	1.78E-03	0.58	2.4	degrade	degrade	degrade	degrade	Sequenced	Bacteria	Proteobacteria	Gammaproteobacteria	Alteromonadales	Shewanellaceae	Shewanella	uncultured	FJ652053.1	99.77
K3S3OT-4	M158	MF443614	8/11/2015	GS.Blade.bottom-55	GS.Blade.bottom.culture.K3S3OT	M55	Goose_South	GS	3	Blade	Blade_culture	bottom	culture	culture_bottom	Tryptone	15	48086	31	8	7	763	Yes	4.05E-02	-0.01	0.92	none	none	3.83E-02	0.09	1.93	0.19	0.5	4.37E-02	0.11	1.25	degrade	none	none	none	Sequenced	Bacteria	Proteobacteria	Gammaproteobacteria	Alteromonadales	Idiomarinaceae	Idiomarina	uncultured	JX525170.1	99.77
K3S3OT-5	M159	MF443613	8/11/2015	GS.Blade.bottom-55	GS.Blade.bottom.culture.K3S3OT	M55	Goose_South	GS	3	Blade	Blade_culture	bottom	culture	culture_bottom	Tryptone	15	48086	31	8	7	763	Yes	6.29E-02	-0.01	0.91	none	none	2.67E-03	1.02	3.36	0.64	1.58	9.31E-02	0.04	1.08	growth	growth	none	none	Sequenced	Bacteria	Proteobacteria	Gammaproteobacteria	Pseudomonadales	Moraxellaceae	Psychrobacter	pacificensis	AB681982.1	99.78
K3S3OT-6	M160	MF443612	8/11/2015	GS.Blade.bottom-55	GS.Blade.bottom.culture.K3S3OT	M55	Goose_South	GS	3	Blade	Blade_culture	bottom	culture	culture_bottom	Tryptone	15	48086	31	8	7	763	Yes	1.21E-01	0.03	1.2	none	none	2.11E-01	0	1.01	0	NA	2.03E-04	0.82	2.6	degrade	degrade	degrade	degrade	Sequenced	Bacteria	Proteobacteria	Gammaproteobacteria	Alteromonadales	Pseudoalteromonadaceae	Pseudoalteromonas	uncultured	JQ183106.1	99.79
K3S3OT-7	M161	MF443611	8/11/2015	GS.Blade.bottom-55	GS.Blade.bottom.culture.K3S3OT	M55	Goose_South	GS	3	Blade	Blade_culture	bottom	culture	culture_bottom	Tryptone	15	48086	31	8	7	763	Yes	3.81E-02	-0.01	0.95	none	none	1.70E-05	0.95	8.81	0.51	1.88	8.04E-02	0.07	1.16	growth	growth	growth	none	Sequenced	Bacteria	Proteobacteria	Gammaproteobacteria	Alteromonadales	Pseudoalteromonadaceae	Pseudoalteromonas	uncultured	KU524877.1	99.87
K4S1NA-1	M162	MF443610	8/5/2015	ST.Blade.mid-1	ST.Blade.top.culture.K4S1NA	M1	Stryker	ST	1	Blade	Blade_culture	top	culture	culture_top	Alginate	NA	NA	NA	NA	NA	NA	Yes	9.42E-02	0	1.02	none	none	7.43E-02	0.49	5.87	0.25	1.93	6.79E-04	0.8	2.92	degrade	degrade	degrade	degrade	Sequenced	Bacteria	Proteobacteria	Gammaproteobacteria	Alteromonadales	Alteromonadaceae	Paraglaciecola	uncultured	HM591358.1	99.77
K4S1NA-1(A)	M163	NA	8/5/2015	ST.Blade.mid-1	ST.Blade.top.culture.K4S1NA	M1	Stryker	ST	1	Blade	Blade_culture	top	culture	culture_top	Alginate	NA	NA	NA	NA	NA	NA	No	NA	NA	NA	NA	NA	NA	NA	NA	NA	NA	2.16E-02	0.65	2.55	degrade	degrade	degrade	degrade	Not sequenced
K4S1NA-2	M164	MF443609	8/5/2015	ST.Blade.mid-1	ST.Blade.top.culture.K4S1NA	M1	Stryker	ST	1	Blade	Blade_culture	top	culture	culture_top	Alginate	NA	NA	NA	NA	NA	NA	Yes	3.53E-01	0	0.99	none	none	2.86E-02	0	1.01	0	-2	4.03E-03	0.14	1.33	degrade	none	none	none	Sequenced	Bacteria	Proteobacteria	Betaproteobacteria	Burkholderiales	Alcaligenaceae	Achromobacter	uncultured	HQ008556.1	99.12
K4S1NA-3	M165	MF443608	8/5/2015	ST.Blade.mid-1	ST.Blade.top.culture.K4S1NA	M1	Stryker	ST	1	Blade	Blade_culture	top	culture	culture_top	Alginate	NA	NA	NA	NA	NA	NA	Yes	2.28E-01	0	0.98	none	none	2.11E-01	0	1	0	0.33	5.28E-02	0.4	1.98	none	none	none	none	Sequenced	Bacteria	Proteobacteria	Betaproteobacteria	Burkholderiales	Alcaligenaceae	Achromobacter	uncultured	HM798786.1	100
K4S1NT-1	M166	NA	8/5/2015	ST.Blade.mid-1	ST.Blade.top.culture.K4S1NT	M1	Stryker	ST	1	Blade	Blade_culture	top	culture	culture_top	Tryptone	NA	NA	NA	NA	NA	NA	Yes	5.00E-01	0	1	none	none	4.08E-03	0	1.04	0	11	3.74E-03	-0.01	0.98	none	none	none	none	Poor sequence quality
K4S1NT-2	M167	MF443607	8/5/2015	ST.Blade.mid-1	ST.Blade.top.culture.K4S1NT	M1	Stryker	ST	1	Blade	Blade_culture	top	culture	culture_top	Tryptone	NA	NA	NA	NA	NA	NA	No	NA	NA	NA	NA	NA	3.93E-04	0.98	10	0.32	3.02	8.01E-03	0.03	1.08	growth	growth	growth	growth	Sequenced	Bacteria	Proteobacteria	Alphaproteobacteria	Rhodobacterales	Rhodobacteraceae	Sulfitobacter	donghicola	EF202614.1	98.02
K4S1NT-3	M168	NA	8/5/2015	ST.Blade.mid-1	ST.Blade.top.culture.K4S1NT	M1	Stryker	ST	1	Blade	Blade_culture	top	culture	culture_top	Tryptone	NA	NA	NA	NA	NA	NA	Yes	5.00E-01	0	1	none	none	3.45E-02	0	1.04	0	-4.33	1.58E-02	-0.01	0.98	none	none	none	none	Poor sequence quality
K4S1NT-4	M169	MF443606	8/5/2015	ST.Blade.mid-1	ST.Blade.top.culture.K4S1NT	M1	Stryker	ST	1	Blade	Blade_culture	top	culture	culture_top	Tryptone	NA	NA	NA	NA	NA	NA	Yes	2.63E-02	0.07	1.45	none	none	6.94E-04	1.31	10.82	0.49	2.66	1.90E-02	1.17	3.17	both	both	both	both	Sequenced	Bacteria	Bacteroidetes	Flavobacteriia	Flavobacteriales	Flavobacteriaceae	Cellulophaga	baltica	CP009976.4	99.77
K4S1NT-5	M170	MF443605	8/5/2015	ST.Blade.mid-1	ST.Blade.top.culture.K4S1NT	M1	Stryker	ST	1	Blade	Blade_culture	top	culture	culture_top	Tryptone	NA	NA	NA	NA	NA	NA	Yes	1.25E-02	0.07	1.42	none	none	2.04E-03	0.87	7.55	0.39	2.26	5.82E-03	1.35	3.59	both	both	both	both	Sequenced	Bacteria	Bacteroidetes	Flavobacteriia	Flavobacteriales	Flavobacteriaceae	Cellulophaga	baltica	CP009976.4	99.77
K4S1NT-6	M171	MF443604	8/5/2015	ST.Blade.mid-1	ST.Blade.top.culture.K4S1NT	M1	Stryker	ST	1	Blade	Blade_culture	top	culture	culture_top	Tryptone	NA	NA	NA	NA	NA	NA	Yes	9.99E-03	0.08	1.45	none	none	3.96E-04	1.22	10.63	0.52	2.33	2.28E-03	1.47	3.69	both	both	both	both	Sequenced	Bacteria	Bacteroidetes	Flavobacteriia	Flavobacteriales	Flavobacteriaceae	Cellulophaga	baltica	CP009976.4	100
K4S1NT-7	M172	MF443603	8/5/2015	ST.Blade.mid-1	ST.Blade.top.culture.K4S1NT	M1	Stryker	ST	1	Blade	Blade_culture	top	culture	culture_top	Tryptone	NA	NA	NA	NA	NA	NA	Yes	1.12E-03	0.05	1.28	none	none	8.38E-03	1.32	11.73	0.48	2.74	1.91E-03	1.78	5.13	both	both	both	both	Sequenced	Bacteria	Bacteroidetes	Flavobacteriia	Flavobacteriales	Flavobacteriaceae	Cellulophaga	baltica	CP009976.4	99.77
K4S1NT-8	M173	MF443602	8/5/2015	ST.Blade.mid-1	ST.Blade.top.culture.K4S1NT	M1	Stryker	ST	1	Blade	Blade_culture	top	culture	culture_top	Tryptone	NA	NA	NA	NA	NA	NA	Yes	8.24E-04	0.05	1.32	none	none	4.07E-03	0.92	9.22	0.49	1.87	3.09E-03	1.63	4.61	both	both	both	degrade	Sequenced	Bacteria	Bacteroidetes	Flavobacteriia	Flavobacteriales	Flavobacteriaceae	Cellulophaga	baltica	CP009976.4	99.78
K4S1OA-2	M174	MF443601	8/5/2015	ST.Blade.bottom-7	ST.Blade.bottom.culture.K4S1OA	M7	Stryker	ST	1	Blade	Blade_culture	bottom	culture	culture_bottom	Alginate	13	47930	31	8	5	763	Yes	2.39E-01	0	1.01	none	none	1.40E-02	0.32	4.2	0.28	1.16	2.22E-04	0.14	1.32	degrade	none	none	none	Sequenced	Bacteria	Proteobacteria	Gammaproteobacteria	Alteromonadales	Alteromonadaceae	Alteromonas	uncultured	JX531176.1	99.83
K4S1OA-3	M175	NA	8/5/2015	ST.Blade.bottom-7	ST.Blade.bottom.culture.K4S1OA	M7	Stryker	ST	1	Blade	Blade_culture	bottom	culture	culture_bottom	Alginate	13	47930	31	8	5	763	Yes	1.69E-01	0	1.03	none	none	9.18E-02	0	1.02	0	-1	1.28E-01	0	0.99	none	none	none	none	Poor sequence quality
K4S1OT-2	M176	MF443600	8/5/2015	ST.Blade.bottom-7	ST.Blade.bottom.culture.K4S1OT	M7	Stryker	ST	1	Blade	Blade_culture	bottom	culture	culture_bottom	Tryptone	13	47930	31	8	5	763	Yes	2.01E-01	0.01	1.05	none	none	1.11E-01	-0.01	0.88	0.03	-0.39	1.25E-01	0.01	1.01	none	none	none	none	Sequenced	Bacteria	Proteobacteria	Alphaproteobacteria	Rhodobacterales	Rhodobacteraceae	Sulfitobacter	uncultured	KP975355.1	99.65
K4S1OT-3	M177	MF443599	8/5/2015	ST.Blade.bottom-7	ST.Blade.bottom.culture.K4S1OT	M7	Stryker	ST	1	Blade	Blade_culture	bottom	culture	culture_bottom	Tryptone	13	47930	31	8	5	763	Yes	1.04E-01	0	0.98	none	none	7.75E-02	0.04	1.37	0.06	0.66	6.48E-02	0.03	1.06	none	none	none	none	Sequenced	Bacteria	Proteobacteria	Alphaproteobacteria	Rhodobacterales	Rhodobacteraceae	Sulfitobacter	uncultured	KP975355.1	99.78
K4S1OT-4	M178	MF443598	8/5/2015	ST.Blade.bottom-7	ST.Blade.bottom.culture.K4S1OT	M7	Stryker	ST	1	Blade	Blade_culture	bottom	culture	culture_bottom	Tryptone	13	47930	31	8	5	763	Yes	1.84E-01	0	0.98	none	none	2.72E-05	0.9	7.57	0.88	1.03	4.99E-01	0	1	none	none	none	none	Sequenced	Bacteria	Proteobacteria	Gammaproteobacteria	Alteromonadales	Alteromonadaceae	Alteromonas	uncultured	HM591379.1	100
K4S1OT-5	M179	MF443597	8/5/2015	ST.Blade.bottom-7	ST.Blade.bottom.culture.K4S1OT	M7	Stryker	ST	1	Blade	Blade_culture	bottom	culture	culture_bottom	Tryptone	13	47930	31	8	5	763	Yes	2.64E-01	0	1.01	none	none	1.67E-03	0.45	5.33	0.45	0.99	9.67E-02	0.17	1.39	none	none	none	none	Sequenced	Bacteria	Proteobacteria	Gammaproteobacteria	Alteromonadales	Alteromonadaceae	Alteromonas	stellipolaris	CP015345.1	100
K4S1OT-6	M180	MF443596	8/5/2015	ST.Blade.bottom-7	ST.Blade.bottom.culture.K4S1OT	M7	Stryker	ST	1	Blade	Blade_culture	bottom	culture	culture_bottom	Tryptone	13	47930	31	8	5	763	Yes	2.90E-01	0	1.01	none	none	1.54E-02	0.53	2.17	0.69	0.77	2.97E-02	0.1	1.24	none	none	none	none	Sequenced	Bacteria	Proteobacteria	Gammaproteobacteria	Alteromonadales	Alteromonadaceae	Alteromonas	uncultured	JX531176.1	99.83
K4S1OT-7	M181	MF443595	8/5/2015	ST.Blade.bottom-7	ST.Blade.bottom.culture.K4S1OT	M7	Stryker	ST	1	Blade	Blade_culture	bottom	culture	culture_bottom	Tryptone	13	47930	31	8	5	763	Yes	9.59E-02	0	1.02	none	none	5.19E-04	0.01	1.1	0.08	0.13	7.77E-03	0.02	1.04	none	none	none	none	Sequenced	Bacteria	Proteobacteria	Alphaproteobacteria	Rhodobacterales	Rhodobacteraceae	Sulfitobacter	uncultured	KP975355.1	99.67
K4S2NA-1	M182	MF443594	8/6/2015	TB.Blade.mid-35	TB.Blade.top.culture.K4S2NA	M35	Triquet	TB	2	Blade	Blade_culture	top	culture	culture_top	Alginate	15	48025	31	8	0	764	Yes	6.35E-03	0.05	1.33	none	none	1.63E-04	1.12	4.66	1.17	0.97	3.87E-04	0.07	1.16	none	none	none	none	Sequenced	Bacteria	Proteobacteria	Gammaproteobacteria	Alteromonadales	Pseudoalteromonadaceae	Pseudoalteromonas	uncultured	KU524793.1	99.75
K4S2NA-2	M183	MF443593	8/6/2015	TB.Blade.mid-35	TB.Blade.top.culture.K4S2NA	M35	Triquet	TB	2	Blade	Blade_culture	top	culture	culture_top	Alginate	15	48025	31	8	0	764	Yes	2.45E-02	0.02	1.09	none	none	1.10E-04	0.83	4.9	0.63	1.32	9.42E-02	0.17	1.3	growth	none	none	none	Sequenced	Bacteria	Proteobacteria	Gammaproteobacteria	Alteromonadales	Pseudoalteromonadaceae	Pseudoalteromonas	uncultured	JN177666.1	100
K4S2NA-3	M184	MF443592	8/6/2015	TB.Blade.mid-35	TB.Blade.top.culture.K4S2NA	M35	Triquet	TB	2	Blade	Blade_culture	top	culture	culture_top	Alginate	15	48025	31	8	0	764	Yes	3.80E-02	0.03	1.17	none	none	7.39E-05	1.47	14.72	1.16	1.27	1.49E-03	2.21	4.73	both	degrade	degrade	degrade	Sequenced	Bacteria	Proteobacteria	Gammaproteobacteria	Alteromonadales	Pseudoalteromonadaceae	Pseudoalteromonas	uncultured	JX878967.1	99.55
K4S2NA-4	M185	MF443591	8/6/2015	TB.Blade.mid-35	TB.Blade.top.culture.K4S2NA	M35	Triquet	TB	2	Blade	Blade_culture	top	culture	culture_top	Alginate	15	48025	31	8	0	764	Yes	3.50E-02	0.02	1.13	none	none	1.39E-04	1.12	8.8	0.76	1.46	6.99E-02	0.32	1.76	growth	none	none	none	Sequenced	Bacteria	Proteobacteria	Gammaproteobacteria	Alteromonadales	Pseudoalteromonadaceae	Pseudoalteromonas	uncultured	KU524791.1	99.78
K4S2NA-5	M186	MF443590	8/6/2015	TB.Blade.mid-35	TB.Blade.top.culture.K4S2NA	M35	Triquet	TB	2	Blade	Blade_culture	top	culture	culture_top	Alginate	15	48025	31	8	0	764	Yes	2.28E-02	0.02	1.18	none	none	1.16E-04	1.3	11.4	1.2	1.09	6.48E-04	1.92	4.56	degrade	degrade	degrade	degrade	Sequenced	Bacteria	Proteobacteria	Gammaproteobacteria	Alteromonadales	Pseudoalteromonadaceae	Pseudoalteromonas	uncultured	KU524791.1	99.79
K4S2NA-6	M187	MF443589	8/6/2015	TB.Blade.mid-35	TB.Blade.top.culture.K4S2NA	M35	Triquet	TB	2	Blade	Blade_culture	top	culture	culture_top	Alginate	15	48025	31	8	0	764	Yes	8.38E-03	0.02	1.14	none	none	7.98E-06	1.34	10.97	0.99	1.36	3.27E-04	2.02	4.92	both	degrade	degrade	degrade	Sequenced	Bacteria	Proteobacteria	Gammaproteobacteria	Alteromonadales	Pseudoalteromonadaceae	Pseudoalteromonas	uncultured	KU524791.1	99.79
K4S2NA-7	M188	MF443588	8/6/2015	TB.Blade.mid-35	TB.Blade.top.culture.K4S2NA	M35	Triquet	TB	2	Blade	Blade_culture	top	culture	culture_top	Alginate	15	48025	31	8	0	764	Yes	1.32E-02	0.08	1.4	none	none	1.34E-04	1.22	12.82	0.76	1.6	3.18E-03	1.09	2.74	both	both	degrade	degrade	Sequenced	Bacteria	Proteobacteria	Gammaproteobacteria	Vibrionales	Vibrionaceae	Vibrio	uncultured	DQ340190.1	100
K4S2NA-8	M189	MF443587	8/6/2015	TB.Blade.mid-35	TB.Blade.top.culture.K4S2NA	M35	Triquet	TB	2	Blade	Blade_culture	top	culture	culture_top	Alginate	15	48025	31	8	0	764	Yes	7.69E-02	0.11	1.59	none	none	6.66E-04	1.02	10.12	0.8	1.28	1.35E-02	0.47	1.92	both	degrade	degrade	none	Sequenced	Bacteria	Proteobacteria	Gammaproteobacteria	Vibrionales	Vibrionaceae	Vibrio	uncultured	DQ340190.1	99.49
K4S2NT-1	M190	MF443586	8/6/2015	TB.Blade.mid-35	TB.Blade.top.culture.K4S2NT	M35	Triquet	TB	2	Blade	Blade_culture	top	culture	culture_top	Tryptone	15	48025	31	8	0	764	Yes	3.64E-02	0	1.02	none	none	8.56E-03	0.09	1.8	0.29	0.32	1.54E-02	0.01	1.04	none	none	none	none	Sequenced	Bacteria	Proteobacteria	Alphaproteobacteria	Rhodobacterales	Rhodobacteraceae	Sulfitobacter	uncultured	KP975355.1	100
K4S2NT-4	M191	MF443585	8/6/2015	TB.Blade.mid-35	TB.Blade.top.culture.K4S2NT	M35	Triquet	TB	2	Blade	Blade_culture	top	culture	culture_top	Tryptone	15	48025	31	8	0	764	Yes	4.77E-02	0	1.03	none	none	4.96E-02	0.06	1.52	0.09	0.63	1.68E-01	0.04	1.1	none	none	none	none	Sequenced	Bacteria	Proteobacteria	Alphaproteobacteria	Rhodobacterales	Rhodobacteraceae	Sulfitobacter	uncultured	KP975355.1	99.78
K4S2NT-7	M192	NA	8/6/2015	TB.Blade.mid-35	TB.Blade.top.culture.K4S2NT	M35	Triquet	TB	2	Blade	Blade_culture	top	culture	culture_top	Tryptone	15	48025	31	8	0	764	Yes	1.29E-02	0.01	1.07	none	none	NA	NA	NA	NA	NA	NA	NA	NA	NA	NA	NA	NA	Not sequenced
K4S2OA-1	M193	MF443584	8/6/2015	TB.Blade.bottom-31	TB.Blade.bottom.culture.K4S2OA	M31	Triquet	TB	2	Blade	Blade_culture	bottom	culture	culture_bottom	Alginate	15	48111	31	8	5	764	Yes	5.40E-03	0.03	1.23	none	none	1.31E-03	1.36	14	0.76	1.78	7.67E-03	0.08	1.21	growth	growth	growth	none	Sequenced	Bacteria	Proteobacteria	Gammaproteobacteria	Alteromonadales	Pseudoalteromonadaceae	Pseudoalteromonas	uncultured	KU524793.1	100
K4S2OA-2	M194	NA	8/6/2015	TB.Blade.bottom-31	TB.Blade.bottom.culture.K4S2OA	M31	Triquet	TB	2	Blade	Blade_culture	bottom	culture	culture_bottom	Alginate	15	48111	31	8	5	764	Yes	5.96E-02	0.01	1.04	none	none	9.24E-02	0.08	1.73	0.12	0.67	7.12E-04	1.06	3.4	degrade	degrade	degrade	degrade	Poor sequence quality
K4S2OA-3	M195	MF443583	8/6/2015	TB.Blade.bottom-31	TB.Blade.bottom.culture.K4S2OA	M31	Triquet	TB	2	Blade	Blade_culture	bottom	culture	culture_bottom	Alginate	15	48111	31	8	5	764	Yes	1.58E-03	0.04	1.23	none	none	1.75E-02	0	1.03	0	9	1.03E-03	0.15	1.37	degrade	none	none	none	Sequenced	Bacteria	Proteobacteria	Gammaproteobacteria	Vibrionales	Vibrionaceae	Vibrio	uncultured	DQ340190.1	99.78
K4S2OA-4	M196	NA	8/6/2015	TB.Blade.bottom-31	TB.Blade.bottom.culture.K4S2OA	M31	Triquet	TB	2	Blade	Blade_culture	bottom	culture	culture_bottom	Alginate	15	48111	31	8	5	764	Yes	1.71E-02	0.02	1.16	none	none	4.06E-04	1.26	10.49	0.8	1.59	7.98E-04	0.35	1.77	both	both	degrade	none	Poor sequence quality
K4S2OT-1	M197	MF443582	8/6/2015	TB.Blade.bottom-31	TB.Blade.bottom.culture.K4S2OT	M31	Triquet	TB	2	Blade	Blade_culture	bottom	culture	culture_bottom	Tryptone	15	48111	31	8	5	764	Yes	3.06E-02	0.04	1.29	none	none	6.34E-04	0.63	7.31	0.01	86.27	6.16E-02	0.91	2.89	growth	growth	growth	growth	Sequenced	Bacteria	Bacteroidetes	Flavobacteriia	Flavobacteriales	Flavobacteriaceae	Polaribacter	sp. DOT-118-2	AB711119.1	98.09
K4S2OT-2-1	M198	NA	8/6/2015	TB.Blade.bottom-31	TB.Blade.bottom.culture.K4S2OT	M31	Triquet	TB	2	Blade	Blade_culture	bottom	culture	culture_bottom	Tryptone	15	48111	31	8	5	764	Yes	3.05E-01	0	0.97	none	none	2.11E-01	0	1.02	0	-5	1.71E-02	-0.01	0.98	none	none	none	none	Not sequenced
K4S2OT-2-2	M199	NA	8/6/2015	TB.Blade.bottom-31	TB.Blade.bottom.culture.K4S2OT	M31	Triquet	TB	2	Blade	Blade_culture	bottom	culture	culture_bottom	Tryptone	15	48111	31	8	5	764	Yes	9.97E-02	-0.01	0.96	none	none	3.71E-02	0	1.02	0	2	3.02E-01	0	1	none	none	none	none	Not sequenced
K4S2OT-3	M200	MF443581	8/6/2015	TB.Blade.bottom-31	TB.Blade.bottom.culture.K4S2OT	M31	Triquet	TB	2	Blade	Blade_culture	bottom	culture	culture_bottom	Tryptone	15	48111	31	8	5	764	Yes	2.93E-03	0	1.04	none	none	5.20E-03	0.84	7.3	0.64	1.31	1.08E-03	0.14	1.35	both	none	none	none	Sequenced	Bacteria	Proteobacteria	Gammaproteobacteria	Alteromonadales	Alteromonadaceae	Alteromonas	uncultured	JX531176.1	99.84
K4S2OT-4	M201	MF443580	8/6/2015	TB.Blade.bottom-31	TB.Blade.bottom.culture.K4S2OT	M31	Triquet	TB	2	Blade	Blade_culture	bottom	culture	culture_bottom	Tryptone	15	48111	31	8	5	764	Yes	5.00E-01	0	1	none	none	7.88E-03	0.77	7.33	0.74	1.04	7.17E-03	0.09	1.22	none	none	none	none	Sequenced	Bacteria	Proteobacteria	Alphaproteobacteria	Rhodobacterales	Rhodobacteraceae	Sulfitobacter	uncultured	KP975355.1	99.78
K4S2OT-5	M202	MF443579	8/6/2015	TB.Blade.bottom-31	TB.Blade.bottom.culture.K4S2OT	M31	Triquet	TB	2	Blade	Blade_culture	bottom	culture	culture_bottom	Tryptone	15	48111	31	8	5	764	Yes	7.63E-03	-0.01	0.95	none	none	4.55E-01	0	0.99	0.05	-0.02	6.42E-02	0.01	1.02	none	none	none	none	Sequenced	Bacteria	Proteobacteria	Gammaproteobacteria	Alteromonadales	Alteromonadaceae	Paraglaciecola	uncultured	HM591358.1	99.78
K4S2OT-6	M203	MF443578	8/6/2015	TB.Blade.bottom-31	TB.Blade.bottom.culture.K4S2OT	M31	Triquet	TB	2	Blade	Blade_culture	bottom	culture	culture_bottom	Tryptone	15	48111	31	8	5	764	Yes	9.80E-02	0.01	1.05	none	none	1.24E-04	0.32	3.68	0.17	1.83	2.23E-02	0.24	1.61	both	both	growth	none	Sequenced	Bacteria	Proteobacteria	Alphaproteobacteria	Rhodobacterales	Rhodobacteraceae	Sulfitobacter	uncultured	KP975355.1	99.89
K4S3NA-1	M204	MF443577	8/11/2015	GS.Blade.mid-57	GS.Blade.top.culture.K4S3NA	M57	Goose_South	GS	3	Blade	Blade_culture	top	culture	culture_top	Alginate	16	47923	31	8	7	763	Yes	3.71E-02	0.04	1.29	none	none	7.93E-04	0.71	8.11	0.48	1.48	9.42E-02	0	0.99	growth	none	none	none	Sequenced	Bacteria	Proteobacteria	Gammaproteobacteria	Alteromonadales	Alteromonadaceae	Alteromonas	uncultured	JX531176.1	100
K4S3NA-2	M205	MF443576	8/11/2015	GS.Blade.mid-57	GS.Blade.top.culture.K4S3NA	M57	Goose_South	GS	3	Blade	Blade_culture	top	culture	culture_top	Alginate	16	47923	31	8	7	763	Yes	6.01E-02	0.01	1.09	none	none	3.01E-04	1.26	8.8	0.99	1.28	6.01E-02	0	0.99	growth	none	none	none	Sequenced	Bacteria	Proteobacteria	Gammaproteobacteria	Alteromonadales	Pseudoalteromonadaceae	Pseudoalteromonas	uncultured	JX227133.1	99.79
K4S3NA-3	M206	MF443575	8/11/2015	GS.Blade.mid-57	GS.Blade.top.culture.K4S3NA	M57	Goose_South	GS	3	Blade	Blade_culture	top	culture	culture_top	Alginate	16	47923	31	8	7	763	Yes	5.45E-02	0.01	1.06	none	none	3.77E-02	1.01	10.85	0.2	5.09	3.26E-01	0	1	growth	growth	growth	growth	Sequenced	Bacteria	Proteobacteria	Gammaproteobacteria	Alteromonadales	Colwelliaceae	Colwellia	sp. KT1101	AF235128.1	99.88
K4S3NA-4	M207	NA	8/11/2015	GS.Blade.mid-57	GS.Blade.top.culture.K4S3NA	M57	Goose_South	GS	3	Blade	Blade_culture	top	culture	culture_top	Alginate	16	47923	31	8	7	763	Yes	2.66E-02	0.02	1.11	none	none	5.37E-04	1.5	12.54	1.18	1.27	4.68E-01	0	1	growth	none	none	none	Poor sequence quality
K4S3NT-4	M208	MF443574	8/11/2015	GS.Blade.mid-57	GS.Blade.top.culture.K4S3NT	M57	Goose_South	GS	3	Blade	Blade_culture	top	culture	culture_top	Tryptone	16	47923	31	8	7	763	Yes	NA	0	1.02	NA	NA	1.24E-04	0.84	8.41	0.54	1.56	3.49E-02	0.12	1.25	both	growth	none	none	Sequenced	Bacteria	Proteobacteria	Gammaproteobacteria	Alteromonadales	Idiomarinaceae	Idiomarina	uncultured	JX525170.1	100
K4S3NT-5	M209	MF443573	8/11/2015	GS.Blade.mid-57	GS.Blade.top.culture.K4S3NT	M57	Goose_South	GS	3	Blade	Blade_culture	top	culture	culture_top	Tryptone	16	47923	31	8	7	763	Yes	3.45E-02	0	1.04	none	none	1.27E-04	0.84	5.77	0.73	1.15	5.87E-02	0.05	1.11	none	none	none	none	Sequenced	Bacteria	Proteobacteria	Gammaproteobacteria	Alteromonadales	Idiomarinaceae	Idiomarina	sp. BSw10113	EF409427.1	99.78
K4S3NT-6	M210	NA	8/11/2015	GS.Blade.mid-57	GS.Blade.top.culture.K4S3NT	M57	Goose_South	GS	3	Blade	Blade_culture	top	culture	culture_top	Tryptone	16	47923	31	8	7	763	No	NA	NA	NA	NA	NA	NA	NA	NA	NA	NA	NA	NA	NA	NA	NA	NA	NA	Not sequenced
K4S3NT-7	M211	NA	8/11/2015	GS.Blade.mid-57	GS.Blade.top.culture.K4S3NT	M57	Goose_South	GS	3	Blade	Blade_culture	top	culture	culture_top	Tryptone	16	47923	31	8	7	763	No	NA	NA	NA	NA	NA	NA	NA	NA	NA	NA	NA	NA	NA	NA	NA	NA	NA	Not sequenced
K4S3OA-1	M212	MF443572	8/11/2015	GS.Blade.bottom-59	GS.Blade.bottom.culture.K4S3OA	M59	Goose_South	GS	3	Blade	Blade_culture	bottom	culture	culture_bottom	Alginate	15	48086	31	8	7	763	Yes	5.44E-03	0.04	1.31	none	none	2.11E-01	0.29	3.73	0	214.5	3.49E-03	0.9	3.01	degrade	degrade	degrade	degrade	Sequenced	Bacteria	Proteobacteria	Gammaproteobacteria	Alteromonadales	Alteromonadaceae	Alteromonas	uncultured	JX531176.1	100
K4S3OA-2	M213	MF443571	8/11/2015	GS.Blade.bottom-59	GS.Blade.bottom.culture.K4S3OA	M59	Goose_South	GS	3	Blade	Blade_culture	bottom	culture	culture_bottom	Alginate	15	48086	31	8	7	763	Yes	4.67E-02	0.04	1.27	none	none	9.74E-04	1.04	11.22	0.74	1.41	2.73E-02	0.31	1.76	both	degrade	degrade	none	Sequenced	Bacteria	Proteobacteria	Gammaproteobacteria	Vibrionales	Vibrionaceae	Vibrio	uncultured	HQ326291.1	99.88
K4S3OA-3	M214	MF443570	8/11/2015	GS.Blade.bottom-59	GS.Blade.bottom.culture.K4S3OA	M59	Goose_South	GS	3	Blade	Blade_culture	bottom	culture	culture_bottom	Alginate	15	48086	31	8	7	763	Yes	4.54E-02	0.03	1.23	none	none	1.02E-03	1.32	13.13	0.79	1.68	2.13E-03	0.61	2.15	both	both	degrade	degrade	Sequenced	Bacteria	Proteobacteria	Gammaproteobacteria	Alteromonadales	Pseudoalteromonadaceae	Pseudoalteromonas	uncultured	KU524791.1	100
K4S3OA-4	M215	MF443569	8/11/2015	GS.Blade.bottom-59	GS.Blade.bottom.culture.K4S3OA	M59	Goose_South	GS	3	Blade	Blade_culture	bottom	culture	culture_bottom	Alginate	15	48086	31	8	7	763	Yes	2.23E-02	0.05	1.29	none	none	2.86E-02	0	1.03	0	4	1.27E-01	1.01	3.38	none	none	none	none	Sequenced	Bacteria	Proteobacteria	Gammaproteobacteria	Vibrionales	Vibrionaceae	Vibrio	uncultured	FJ664815.1	99.79
K4S3OT-5	M216	NA	8/11/2015	GS.Blade.bottom-59	GS.Blade.bottom.culture.K4S3OT	M59	Goose_South	GS	3	Blade	Blade_culture	bottom	culture	culture_bottom	Alginate	15	48086	31	8	7	763	Yes	1.13E-01	0	1.02	none	none	NA	NA	NA	NA	NA	NA	NA	NA	NA	NA	NA	NA	Not sequenced
K4S3OT-6	M217	NA	8/11/2015	GS.Blade.bottom-59	GS.Blade.bottom.culture.K4S3OT	M59	Goose_South	GS	3	Blade	Blade_culture	bottom	culture	culture_bottom	Tryptone	15	48086	31	8	7	763	Yes	7.81E-02	-0.01	0.95	none	none	NA	NA	NA	NA	NA	NA	NA	NA	NA	NA	NA	NA	Not sequenced
K4S3OT-7	M218	MF443568	8/11/2015	GS.Blade.bottom-59	GS.Blade.bottom.culture.K4S3OT	M59	Goose_South	GS	3	Blade	Blade_culture	bottom	culture	culture_bottom	Alginate	15	48086	31	8	7	763	Yes	5.00E-01	0	1	none	none	6.73E-02	0.66	5.7	0.31	2.09	4.93E-03	0.02	1.06	none	none	none	none	Sequenced	Bacteria	Proteobacteria	Gammaproteobacteria	Alteromonadales	Alteromonadaceae	Alteromonas	uncultured	JX531176.1	99.66
K4S3OT-8	M219	MF443567	8/11/2015	GS.Blade.bottom-59	GS.Blade.bottom.culture.K4S3OT	M59	Goose_South	GS	3	Blade	Blade_culture	bottom	culture	culture_bottom	Tryptone	15	48086	31	8	7	763	No	NA	NA	NA	NA	NA	1.89E-02	0	1.02	0	-5	1.40E-02	0.03	1.07	none	none	none	none	Sequenced	Bacteria	Proteobacteria	Alphaproteobacteria	Rhodobacterales	Rhodobacteraceae	Sulfitobacter	uncultured	KP975355.1	99.89
K5S1NA-1	M220	MF443565	8/5/2015	ST.Blade.mid-9	ST.Blade.top.culture.K5S1NA	M9	Stryker	ST	1	Blade	Blade_culture	top	culture	culture_top	Alginate	NA	NA	NA	NA	NA	NA	Yes	2.71E-03	0.02	1.15	none	none	2.34E-03	1.14	10.07	0.97	1.19	2.12E-02	0.62	2.5	degrade	degrade	degrade	degrade	Sequenced	Bacteria	Proteobacteria	Gammaproteobacteria	Alteromonadales	Pseudoalteromonadaceae	Pseudoalteromonas	sp. HG03	FJ952507.1	99.89
K5S1NA-1-1	M221	MF443566	8/5/2015	ST.Blade.mid-9	ST.Blade.top.culture.K5S1NA	M9	Stryker	ST	1	Blade	Blade_culture	top	culture	culture_top	Alginate	NA	NA	NA	NA	NA	NA	Yes	4.77E-02	0	1.03	none	none	1.51E-01	-0.06	0.75	-0.01	5.41	4.19E-02	0.16	1.38	degrade	none	none	none	Sequenced	Bacteria	Proteobacteria	Alphaproteobacteria	Rhodobacterales	Rhodobacteraceae	Sulfitobacter	uncultured	KP975355.1	99.67
K5S1NA-2	M222	MF443564	8/5/2015	ST.Blade.mid-9	ST.Blade.top.culture.K5S1NA	M9	Stryker	ST	1	Blade	Blade_culture	top	culture	culture_top	Alginate	NA	NA	NA	NA	NA	NA	Yes	1.94E-03	0.01	1.04	none	none	5.21E-02	0.13	2.28	0.06	2.18	3.86E-04	0.14	1.35	degrade	none	none	none	Sequenced	Bacteria	Proteobacteria	Gammaproteobacteria	Pseudomonadales	Pseudomonadaceae	Pseudomonas	uncultured	EU919759.1	99.89
K5S1NA-3	M223	MF443563	8/5/2015	ST.Blade.mid-9	ST.Blade.top.culture.K5S1NA	M9	Stryker	ST	1	Blade	Blade_culture	top	culture	culture_top	Alginate	NA	NA	NA	NA	NA	NA	Yes	9.18E-02	0	1.01	none	none	3.29E-03	-0.12	0.46	-0.03	4.89	1.35E-02	0.17	1.45	degrade	none	none	none	Sequenced	Bacteria	Proteobacteria	Betaproteobacteria	Burkholderiales	Alcaligenaceae	Achromobacter	uncultured	DQ532134.1	99.28
K5S1NA-4	M224	MF443562	8/5/2015	ST.Blade.mid-9	ST.Blade.top.culture.K5S1NA	M9	Stryker	ST	1	Blade	Blade_culture	top	culture	culture_top	Alginate	NA	NA	NA	NA	NA	NA	Yes	6.49E-03	0.02	1.18	none	none	1.23E-02	0.15	2.4	0.1	1.53	7.40E-03	0.17	1.44	both	growth	none	none	Sequenced	Bacteria	Proteobacteria	Betaproteobacteria	Burkholderiales	Alcaligenaceae	Achromobacter	uncultured	HQ008556.1	100
K5S1NT-1	M225	MF443561	8/5/2015	ST.Blade.mid-9	ST.Blade.top.culture.K5S1NT	M9	Stryker	ST	1	Blade	Blade_culture	top	culture	culture_top	Tryptone	NA	NA	NA	NA	NA	NA	Yes	2.86E-02	0	1.02	none	none	1.19E-02	0.17	2.59	0.13	1.32	1.21E-02	0.03	1.07	growth	none	none	none	Sequenced	Bacteria	Proteobacteria	Alphaproteobacteria	Rhodobacterales	Rhodobacteraceae	Sulfitobacter	uncultured	KP975355.1	99.89
K5S1NT-3	M226	MF443560	8/5/2015	ST.Blade.mid-9	ST.Blade.top.culture.K5S1NT	M9	Stryker	ST	1	Blade	Blade_culture	top	culture	culture_top	Tryptone	NA	NA	NA	NA	NA	NA	Yes	1.70E-02	0.07	1.33	none	none	1.05E-04	0.86	5.98	0.37	2.3	7.16E-03	0.3	1.72	both	both	growth	growth	Sequenced	Bacteria	Proteobacteria	Gammaproteobacteria	Oceanospirillales	Halomonadaceae	Halomonas	uncultured	JN860327.1	99.79
K5S1NT-4	M227	MF443559	8/5/2015	ST.Blade.mid-9	ST.Blade.top.culture.K5S1NT	M9	Stryker	ST	1	Blade	Blade_culture	top	culture	culture_top	Tryptone	NA	NA	NA	NA	NA	NA	Yes	1.13E-01	0	1.01	none	none	4.59E-04	0.7	5.38	0.84	0.83	2.83E-02	0.15	1.35	degrade	none	none	none	Sequenced	Bacteria	Proteobacteria	Gammaproteobacteria	Alteromonadales	Alteromonadaceae	Alteromonas	uncultured	JX531176.1	99.65
K5S1NT-5	M228	MF443558	8/5/2015	ST.Blade.mid-9	ST.Blade.top.culture.K5S1NT	M9	Stryker	ST	1	Blade	Blade_culture	top	culture	culture_top	Tryptone	NA	NA	NA	NA	NA	NA	Yes	5.01E-02	0.02	1.15	none	none	1.84E-03	1.38	7.89	0.23	5.93	8.29E-04	1.49	4.4	both	both	both	both	Sequenced	Bacteria	Proteobacteria	Gammaproteobacteria	Alteromonadales	Alteromonadaceae	Paraglaciecola	uncultured	HM591358.1	99.67
K5S1NT-6	M229	NA	8/5/2015	ST.Blade.mid-9	ST.Blade.top.culture.K5S1NT	M9	Stryker	ST	1	Blade	Blade_culture	top	culture	culture_top	Tryptone	NA	NA	NA	NA	NA	NA	Yes	7.44E-02	0	1.03	none	none	5.71E-03	0.14	2.26	0.13	1.11	2.75E-02	0.03	1.08	none	none	none	none	Poor sequence quality
K5S1NT-7	M230	MF443557	8/5/2015	ST.Blade.mid-9	ST.Blade.top.culture.K5S1NT	M9	Stryker	ST	1	Blade	Blade_culture	top	culture	culture_top	Tryptone	NA	NA	NA	NA	NA	NA	Yes	6.11E-02	0.01	1.05	none	none	3.39E-04	0.2	2.5	0.14	1.42	2.04E-01	0.43	2.04	growth	none	none	none	Sequenced	Bacteria	Proteobacteria	Alphaproteobacteria	Rhodobacterales	Rhodobacteraceae	Sulfitobacter	uncultured	KP975355.1	99.67
K5S1OA-1	M231	MF443556	8/5/2015	ST.Blade.bottom-10	ST.Blade.bottom.culture.K5S1OA	M10	Stryker	ST	1	Blade	Blade_culture	bottom	culture	culture_bottom	Alginate	13	47930	31	8	5	763	Yes	4.64E-02	0	1.03	none	none	4.62E-03	0.16	2.5	0.14	1.12	4.06E-02	0.69	2.45	degrade	degrade	degrade	degrade	Sequenced	Bacteria	Proteobacteria	Gammaproteobacteria	Alteromonadales	Alteromonadaceae	Alteromonas	uncultured	JX531176.1	99.83
K5S1OA-2	M232	MF443555	8/5/2015	ST.Blade.bottom-10	ST.Blade.bottom.culture.K5S1OA	M10	Stryker	ST	1	Blade	Blade_culture	bottom	culture	culture_bottom	Alginate	13	47930	31	8	5	763	Yes	5.76E-02	0.02	1.18	none	none	2.64E-01	0	1.01	0	0.5	9.97E-02	0.01	1.01	none	none	none	none	Sequenced	Bacteria	Proteobacteria	Betaproteobacteria	Burkholderiales	Alcaligenaceae	Achromobacter	uncultured	HM798786.1	99.2
K5S1OA-3	M233	MF443554	8/5/2015	ST.Blade.bottom-10	ST.Blade.bottom.culture.K5S1OA	M10	Stryker	ST	1	Blade	Blade_culture	bottom	culture	culture_bottom	Alginate	13	47930	31	8	5	763	Yes	3.32E-01	0	1.04	none	none	3.71E-01	0	1	0	0.25	3.42E-06	1.09	3.62	degrade	degrade	degrade	degrade	Sequenced	Bacteria	Proteobacteria	Betaproteobacteria	Burkholderiales	Alcaligenaceae	Achromobacter	uncultured	DQ532134.1	99.34
K5S1OA-4	M234	MF443553	8/5/2015	ST.Blade.bottom-10	ST.Blade.bottom.culture.K5S1OA	M10	Stryker	ST	1	Blade	Blade_culture	bottom	culture	culture_bottom	Alginate	13	47930	31	8	5	763	Yes	2.04E-01	0.01	1.07	none	none	NA	0	1.01	0	3	2.11E-03	1.03	3.52	degrade	degrade	degrade	degrade	Sequenced	Bacteria	Proteobacteria	Gammaproteobacteria	Vibrionales	Vibrionaceae	Vibrio	uncultured	KF799626.1	99.78
K5S1OT	M235	MF443552	8/5/2015	ST.Blade.bottom-10	ST.Blade.bottom.culture.K5S1OT	M10	Stryker	ST	1	Blade	Blade_culture	bottom	culture	culture_bottom	Tryptone	13	47930	31	8	5	763	Yes	5.07E-03	0.03	1.23	none	none	2.34E-04	0.84	2.31	0.87	0.97	3.83E-04	1.66	4.61	degrade	degrade	degrade	degrade	Sequenced	Bacteria	Proteobacteria	Gammaproteobacteria	Alteromonadales	Pseudoalteromonadaceae	Pseudoalteromonas	uncultured	KU524877.1	99.72
K5S2NA-1	M236	MF443551	8/6/2015	TB.Blade.mid-36	TB.Blade.top.culture.K5S2NA	M36	Triquet	TB	2	Blade	Blade_culture	top	culture	culture_top	Alginate	15	48025	31	8	0	764	Yes	9.18E-02	0	0.99	none	none	NA	0	1	0	0	1.35E-04	2.03	5.53	degrade	degrade	degrade	degrade	Sequenced	Bacteria	Proteobacteria	Betaproteobacteria	Burkholderiales	Alcaligenaceae	Achromobacter	uncultured	HM798786.1	100
K5S2NA-2	M237	MF443550	8/6/2015	TB.Blade.mid-36	TB.Blade.top.culture.K5S2NA	M36	Triquet	TB	2	Blade	Blade_culture	top	culture	culture_top	Alginate	15	48025	31	8	0	764	Yes	2.82E-03	0.02	1.13	none	none	1.79E-03	1.28	11.9	0.19	6.76	5.96E-05	2.04	5.1	both	both	both	both	Sequenced	Bacteria	Proteobacteria	Gammaproteobacteria	Alteromonadales	Pseudoalteromonadaceae	Pseudoalteromonas	uncultured	KU524793.1	100
K5S2NA-3	M238	NA	8/6/2015	TB.Blade.mid-36	TB.Blade.top.culture.K5S2NA	M36	Triquet	TB	2	Blade	Blade_culture	top	culture	culture_top	Alginate	15	48025	31	8	0	764	Yes	6.49E-03	0.02	1.16	none	none	6.89E-02	0.75	8.33	0.65	1.15	1.63E-03	0.78	2.7	degrade	degrade	degrade	degrade	Poor sequence quality
K5S2NA-4	M239	MF443549	8/6/2015	TB.Blade.mid-36	TB.Blade.top.culture.K5S2NA	M36	Triquet	TB	2	Blade	Blade_culture	top	culture	culture_top	Alginate	15	48025	31	8	0	764	Yes	6.66E-02	0.02	1.13	none	none	6.99E-04	1.24	6.1	0.98	1.26	1.09E-03	0.8	2.79	both	degrade	degrade	degrade	Sequenced	Bacteria	Proteobacteria	Gammaproteobacteria	Alteromonadales	Pseudoalteromonadaceae	Pseudoalteromonas	uncultured	KU524793.1	99.88
K5S2NA-5	M240	MF443548	8/6/2015	TB.Blade.mid-36	TB.Blade.top.culture.K5S2NA	M36	Triquet	TB	2	Blade	Blade_culture	top	culture	culture_top	Alginate	15	48025	31	8	0	764	Yes	2.86E-02	0.03	1.23	none	none	1.54E-03	1.47	9.53	0.77	1.91	3.70E-02	0.45	2.12	both	both	both	degrade	Sequenced	Bacteria	Proteobacteria	Gammaproteobacteria	Alteromonadales	Pseudoalteromonadaceae	Pseudoalteromonas	uncultured	JX878967.1	100
K5S2NA-6	M241	MF443547	8/6/2015	TB.Blade.mid-36	TB.Blade.top.culture.K5S2NA	M36	Triquet	TB	2	Blade	Blade_culture	top	culture	culture_top	Alginate	15	48025	31	8	0	764	Yes	2.04E-03	0.02	1.17	none	none	1.27E-03	1.23	11.12	0.77	1.59	1.92E-03	1.3	4.31	both	both	degrade	degrade	Sequenced	Bacteria	Proteobacteria	Gammaproteobacteria	Alteromonadales	Pseudoalteromonadaceae	Pseudoalteromonas	uncultured	KU524791.1	99.57
K5S2NA-7	M242	MF443546	8/6/2015	TB.Blade.mid-36	TB.Blade.top.culture.K5S2NA	M36	Triquet	TB	2	Blade	Blade_culture	top	culture	culture_top	Alginate	15	48025	31	8	0	764	Yes	3.42E-03	0.02	1.17	none	none	4.52E-04	1.49	13.13	0.81	1.84	1.03E-02	1.47	3.9	both	both	both	degrade	Sequenced	Bacteria	Proteobacteria	Gammaproteobacteria	Alteromonadales	Pseudoalteromonadaceae	Pseudoalteromonas	uncultured	KU524791.1	99.77
K5S2NT-3	M243	MF443545	8/6/2015	TB.Blade.mid-36	TB.Blade.top.culture.K5S2NT	M36	Triquet	TB	2	Blade	Blade_culture	top	culture	culture_top	Tryptone	15	48025	31	8	0	764	No	NA	NA	NA	NA	NA	4.38E-02	-0.07	0.75	0.61	-0.11	3.25E-02	0.03	1.07	none	none	none	none	Sequenced	Bacteria	Proteobacteria	Gammaproteobacteria	Alteromonadales	Pseudoalteromonadaceae	Pseudoalteromonas	uncultured	JQ183106.1	99.89
K5S2NT-4	M244	MF443544	8/6/2015	TB.Blade.mid-36	TB.Blade.top.culture.K5S2NT	M36	Triquet	TB	2	Blade	Blade_culture	top	culture	culture_top	Tryptone	15	48025	31	8	0	764	Yes	2.65E-02	0.02	1.16	none	none	3.02E-02	0.01	1.04	0	-3.5	6.50E-03	0.25	1.55	degrade	degrade	none	none	Sequenced	Bacteria	Proteobacteria	Gammaproteobacteria	Alteromonadales	Pseudoalteromonadaceae	Pseudoalteromonas	uncultured	JN177666.1	99.89
K5S2NT-5	M245	MF443543	8/6/2015	TB.Blade.mid-36	TB.Blade.top.culture.K5S2NT	M36	Triquet	TB	2	Blade	Blade_culture	top	culture	culture_top	Tryptone	15	48025	31	8	0	764	Yes	4.77E-02	0	0.98	none	none	3.00E-03	0.12	2.04	0.15	0.81	4.98E-02	0.01	1.02	none	none	none	none	Sequenced	Bacteria	Proteobacteria	Alphaproteobacteria	Rhodobacterales	Rhodobacteraceae	Sulfitobacter	uncultured	DQ925858.1	99.75
K5S2NT-7	M246	MF443542	8/6/2015	TB.Blade.mid-36	TB.Blade.top.culture.K5S2NT	M36	Triquet	TB	2	Blade	Blade_culture	top	culture	culture_top	Tryptone	15	48025	31	8	0	764	Yes	9.18E-02	0	1.01	none	none	3.21E-03	0.84	3.7	0.63	1.35	1.81E-01	-0.07	0.87	growth	none	none	none	Sequenced	Bacteria	Proteobacteria	Gammaproteobacteria	Alteromonadales	Pseudoalteromonadaceae	Pseudoalteromonas	uncultured	JQ183106.1	99.68
K5S2NT-8	M247	MF443541	8/6/2015	TB.Blade.mid-36	TB.Blade.top.culture.K5S2NT	M36	Triquet	TB	2	Blade	Blade_culture	top	culture	culture_top	Tryptone	15	48025	31	8	0	764	Yes	6.01E-02	0	1.04	none	none	4.00E-02	0.35	2.9	0.16	2.27	2.95E-04	0.18	1.44	both	growth	growth	growth	Sequenced	Bacteria	Proteobacteria	Gammaproteobacteria	Alteromonadales	Alteromonadaceae	Paraglaciecola	uncultured	HM591358.1	99.14
K5S2OA-1	M248	MF443540	8/6/2015	NA	TB.Blade.bottom.culture.K5S2OA	?	Triquet	TB	2	Blade	Blade_culture	bottom	culture	culture_bottom	Alginate	15	48111	31	8	5	764	Yes	2.87E-01	0.03	1.15	none	none	1.47E-03	0.95	9.17	0.75	1.26	2.79E-05	2.14	5.37	both	degrade	degrade	degrade	Sequenced	Bacteria	Proteobacteria	Gammaproteobacteria	Vibrionales	Vibrionaceae	Vibrio	uncultured	DQ340190.1	99.46
K5S2OA-2	M249	NA	8/6/2015	NA	TB.Blade.bottom.culture.K5S2OA	?	Triquet	TB	2	Blade	Blade_culture	bottom	culture	culture_bottom	Alginate	15	48111	31	8	5	764	Yes	3.71E-02	0	1.03	none	none	1.89E-02	0	1.02	0	5	6.30E-04	1.04	3.38	degrade	degrade	degrade	degrade	Poor sequence quality
K5S2OA-3	M250	MF443539	8/6/2015	NA	TB.Blade.bottom.culture.K5S2OA	?	Triquet	TB	2	Blade	Blade_culture	bottom	culture	culture_bottom	Alginate	15	48111	31	8	5	764	Yes	5.90E-02	0.01	1.06	none	none	9.55E-02	0.12	2.18	0.29	0.41	7.47E-05	1.91	4.91	degrade	degrade	degrade	degrade	Sequenced	Bacteria	Proteobacteria	Gammaproteobacteria	Alteromonadales	Alteromonadaceae	Paraglaciecola	uncultured	HM591358.1	100
K5S2OA-4	M251	MF443538	8/6/2015	NA	TB.Blade.bottom.culture.K5S2OA	?	Triquet	TB	2	Blade	Blade_culture	bottom	culture	culture_bottom	Alginate	15	48111	31	8	5	764	Yes	3.05E-01	0.02	1.1	none	none	8.02E-04	0.94	8.81	0.88	1.06	3.55E-04	1.52	4.09	degrade	degrade	degrade	degrade	Sequenced	Bacteria	Proteobacteria	Gammaproteobacteria	Vibrionales	Vibrionaceae	Vibrio	uncultured	KF799632.1	100
K5S2OT-1	M252	NA	8/6/2015	NA	TB.Blade.bottom.culture.K5S2OT	?	Triquet	TB	2	Blade	Blade_culture	bottom	culture	culture_bottom	Tryptone	15	48111	31	8	5	764	Yes	4.68E-01	0	1	none	none	9.66E-02	0.02	1.22	0.08	0.29	5.75E-02	0.03	1.08	none	none	none	none	Poor sequence quality
K5S2OT-2	M253	MF443537	8/6/2015	NA	TB.Blade.bottom.culture.K5S2OT	?	Triquet	TB	2	Blade	Blade_culture	bottom	culture	culture_bottom	Tryptone	15	48111	31	8	5	764	Yes	2.11E-01	0	0.99	none	none	1.08E-04	0.77	5.99	0.65	1.19	3.44E-03	0.1	1.24	none	none	none	none	Sequenced	Bacteria	Proteobacteria	Gammaproteobacteria	Alteromonadales	Alteromonadaceae	Alteromonas	uncultured	JX531176.1	100
K5S2OT-4	M254	MF443536	8/6/2015	NA	TB.Blade.bottom.culture.K5S2OT	?	Triquet	TB	2	Blade	Blade_culture	bottom	culture	culture_bottom	Tryptone	15	48111	31	8	5	764	Yes	9.53E-03	0.02	1.16	none	none	1.09E-03	0.99	9.13	0.26	3.82	1.44E-02	0.51	2.09	both	both	both	both	Sequenced	Bacteria	Proteobacteria	Gammaproteobacteria	Alteromonadales	Alteromonadaceae	Alteromonas	stellipolaris	CP015346.2	100
K5S2OT-5	M255	MF443535	8/6/2015	NA	TB.Blade.bottom.culture.K5S2OT	?	Triquet	TB	2	Blade	Blade_culture	bottom	culture	culture_bottom	Tryptone	15	48111	31	8	5	764	Yes	1.01E-01	-0.01	0.95	none	none	2.42E-02	0.04	1.39	0.11	0.38	8.76E-03	0.04	1.11	none	none	none	none	Sequenced	Bacteria	Proteobacteria	Alphaproteobacteria	Rhodobacterales	Rhodobacteraceae	Sulfitobacter	uncultured	KP975355.1	99.78
K5S2OT-6	M256	NA	8/6/2015	NA	TB.Blade.bottom.culture.K5S2OT	?	Triquet	TB	2	Blade	Blade_culture	bottom	culture	culture_bottom	Tryptone	15	48111	31	8	5	764	Yes	2.11E-01	0	1	none	none	9.79E-02	0.18	2.77	0.12	1.49	2.89E-02	0.07	1.16	none	none	none	none	Poor sequence quality
K5S2OT-7	M257	MF443534	8/6/2015	NA	TB.Blade.bottom.culture.K5S2OT	?	Triquet	TB	2	Blade	Blade_culture	bottom	culture	culture_bottom	Tryptone	15	48111	31	8	5	764	Yes	3.53E-01	0	0.98	none	none	4.17E-03	0.13	2.15	0.11	1.22	2.91E-02	0.14	1.37	degrade	none	none	none	Sequenced	Bacteria	Proteobacteria	Gammaproteobacteria	Oceanospirillales	Halomonadaceae	Halomonas	uncultured	JQ032617.1	100
K5S2OT-8	M258	MF443533	8/6/2015	NA	TB.Blade.bottom.culture.K5S2OT	?	Triquet	TB	2	Blade	Blade_culture	bottom	culture	culture_bottom	Tryptone	15	48111	31	8	5	764	Yes	2.22E-01	0	0.97	none	none	1.14E-01	0.2	2.74	0.11	1.78	7.92E-02	0.02	1.05	none	none	none	none	Sequenced	Bacteria	Proteobacteria	Gammaproteobacteria	Alteromonadales	Pseudoalteromonadaceae	Pseudoalteromonas	uncultured	JX878967.1	100
K5S3NA-1	M259	MF443532	8/11/2015	GS.Blade.mid-58	GS.Blade.top.culture.K5S3NA	M58	Goose_South	GS	3	Blade	Blade_culture	top	culture	culture_top	Alginate	16	47923	31	8	7	763	Yes	7.15E-02	0.05	1.39	none	none	3.90E-03	0.65	7.34	0.32	2.05	2.37E-01	0.01	1.03	growth	growth	growth	growth	Sequenced	Bacteria	Proteobacteria	Gammaproteobacteria	Alteromonadales	Alteromonadaceae	Alteromonas	stellipolaris	CP015345.1	100
K5S3NA-2	M260	MF443531	8/11/2015	GS.Blade.mid-58	GS.Blade.top.culture.K5S3NA	M58	Goose_South	GS	3	Blade	Blade_culture	top	culture	culture_top	Alginate	16	47923	31	8	7	763	Yes	3.71E-01	0	1	none	none	9.68E-02	0.05	1.48	0.09	0.57	6.08E-02	0	0.99	none	none	none	none	Sequenced	Bacteria	Proteobacteria	Betaproteobacteria	Burkholderiales	Alcaligenaceae	Achromobacter	uncultured	HM798786.1	99.63
K5S3NA-3	M261	MF443530	8/11/2015	GS.Blade.mid-58	GS.Blade.top.culture.K5S3NA	M58	Goose_South	GS	3	Blade	Blade_culture	top	culture	culture_top	Alginate	16	47923	31	8	7	763	Yes	5.61E-02	0.08	1.48	none	none	1.13E-01	0	1.01	0	1	1.35E-02	-0.01	0.98	none	none	none	none	Sequenced	Bacteria	Proteobacteria	Betaproteobacteria	Burkholderiales	Alcaligenaceae	Achromobacter	uncultured	HM798786.1	100
K5S3NA-4	M262	MF443529	8/11/2015	GS.Blade.mid-58	GS.Blade.top.culture.K5S3NA	M58	Goose_South	GS	3	Blade	Blade_culture	top	culture	culture_top	Alginate	16	47923	31	8	7	763	No	NA	NA	NA	NA	NA	9.44E-02	0.08	1.78	0	58.75	5.96E-02	-0.01	0.99	none	none	none	none	Sequenced	Bacteria	Proteobacteria	Betaproteobacteria	Burkholderiales	Alcaligenaceae	Achromobacter	uncultured	KC136830.1	99.87
K5S3NA-5	M263	MF443528	8/11/2015	GS.Blade.mid-58	GS.Blade.top.culture.K5S3NA	M58	Goose_South	GS	3	Blade	Blade_culture	top	culture	culture_top	Alginate	16	47923	31	8	7	763	Yes	1.17E-03	0.04	1.37	none	none	2.34E-02	1.3	8.6	0.12	10.76	1.23E-02	0.64	2.46	both	both	both	both	Sequenced	Bacteria	Proteobacteria	Gammaproteobacteria	Alteromonadales	Colwelliaceae	Colwellia	uncultured	DI137378.1	99.65
K5S3NA-6	M264	MF443527	8/11/2015	GS.Blade.mid-58	GS.Blade.top.culture.K5S3NA	M58	Goose_South	GS	3	Blade	Blade_culture	top	culture	culture_top	Alginate	16	47923	31	8	7	763	Yes	2.25E-02	0.04	1.35	none	none	2.80E-04	1.12	6.56	0.82	1.38	7.40E-04	0.14	1.31	both	none	none	none	Sequenced	Bacteria	Proteobacteria	Gammaproteobacteria	Alteromonadales	Pseudoalteromonadaceae	Pseudoalteromonas	uncultured	KU524791.1	99.89
K5S3NA-7	M265	NA	8/11/2015	GS.Blade.mid-58	GS.Blade.top.culture.K5S3NA	M58	Goose_South	GS	3	Blade	Blade_culture	top	culture	culture_top	Alginate	16	47923	31	8	7	763	Yes	3.27E-02	0.01	1.08	none	none	2.86E-02	0	1.03	0	-1.6	1.48E-02	0.17	1.38	degrade	none	none	none	Poor sequence quality
K5S3NA-8	M266	MF443526	8/11/2015	GS.Blade.mid-58	GS.Blade.top.culture.K5S3NA	M58	Goose_South	GS	3	Blade	Blade_culture	top	culture	culture_top	Alginate	16	47923	31	8	7	763	Yes	1.02E-02	0.12	1.96	growth	growth	3.91E-03	0.75	4.1	0.61	1.24	3.76E-04	1.94	4.91	both	both	both	both	Sequenced	Bacteria	Proteobacteria	Gammaproteobacteria	Vibrionales	Vibrionaceae	Vibrio	uncultured	KU524776.1	100
K5S3NT-1	M267	MF443525	8/11/2015	GS.Blade.mid-58	GS.Blade.top.culture.K5S3NT	M58	Goose_South	GS	3	Blade	Blade_culture	top	culture	culture_top	Tryptone	16	47923	31	8	7	763	Yes	1.35E-01	0	0.99	none	none	1.75E-02	0	1.03	0	9	1.73E-02	-0.01	0.98	none	none	none	none	Sequenced	Bacteria	Proteobacteria	Gammaproteobacteria	Vibrionales	Vibrionaceae	Vibrio	penaeicida	JF836189.1	99.82
K5S3NT-2	M268	NA	8/11/2015	GS.Blade.mid-58	GS.Blade.top.culture.K5S3NT	M58	Goose_South	GS	3	Blade	Blade_culture	top	culture	culture_top	Tryptone	16	47923	31	8	7	763	Yes	9.90E-03	0	1.02	none	none	3.13E-03	0.05	1.47	0.12	0.41	9.33E-02	0.01	1.04	none	none	none	none	Poor sequence quality
K5S3NT-3	M269	MF443524	8/11/2015	GS.Blade.mid-58	GS.Blade.top.culture.K5S3NT	M58	Goose_South	GS	3	Blade	Blade_culture	top	culture	culture_top	Tryptone	16	47923	31	8	7	763	Yes	2.82E-01	0.01	1.06	none	none	4.42E-03	0.29	3.83	0.17	1.75	1.04E-05	1.02	3.47	both	both	both	degrade	Sequenced	Bacteria	Proteobacteria	Gammaproteobacteria	Alteromonadales	Alteromonadaceae	Paraglaciecola	aquimarina	JX508596.1	97.69
K5S3NT-5	M270	MF443523	8/11/2015	GS.Blade.mid-58	GS.Blade.top.culture.K5S3NT	M58	Goose_South	GS	3	Blade	Blade_culture	top	culture	culture_top	Tryptone	16	47923	31	8	7	763	Yes	5.00E-01	0	1	none	none	1.04E-04	1	7.91	0.71	1.4	2.36E-02	0.02	1.06	growth	none	none	none	Sequenced	Bacteria	Proteobacteria	Gammaproteobacteria	Pseudomonadales	Moraxellaceae	Psychrobacter	uncultured	KP016699.1	99.77
K5S3NT-6	M271	NA	8/11/2015	GS.Blade.mid-58	GS.Blade.top.culture.K5S3NT	M58	Goose_South	GS	3	Blade	Blade_culture	top	culture	culture_top	Tryptone	16	47923	31	8	7	763	Yes	2.90E-01	0	1.01	none	none	9.18E-02	0	1.01	0	-2	3.17E-02	0.01	1.03	none	none	none	none	Poor sequence quality
K5S3NT-7	M272	NA	8/11/2015	GS.Blade.mid-58	GS.Blade.top.culture.K5S3NT	M58	Goose_South	GS	3	Blade	Blade_culture	top	culture	culture_top	Tryptone	16	47923	31	8	7	763	Yes	9.18E-02	0	1.01	none	none	1.89E-02	0	1.02	0	1.67	1.55E-02	0.01	1.02	none	none	none	none	Sequenced	Bacteria	Proteobacteria	Betaproteobacteria	Burkholderiales	Alcaligenaceae	Unknown	uncultured	HQ011392.1	100
K5S3NT-8	M273	NA	8/11/2015	GS.Blade.mid-58	GS.Blade.top.culture.K5S3NT	M58	Goose_South	GS	3	Blade	Blade_culture	top	culture	culture_top	Tryptone	16	47923	31	8	7	763	Yes	1.13E-01	0	1.01	none	none	9.90E-03	0	1.02	0	2.33	2.54E-01	0	0.99	none	none	none	none	Poor sequence quality
K5S3OA-1	M274	MF443522	8/11/2015	GS.Blade.bottom-60	GS.Blade.bottom.culture.K5S3OA	M60	Goose_South	GS	3	Blade	Blade_culture	bottom	culture	culture_bottom	Alginate	15	48086	31	8	7	763	Yes	2.35E-02	0.05	1.44	none	none	4.93E-03	0	1.03	0	-1.67	3.65E-02	0.56	2.33	degrade	degrade	degrade	degrade	Sequenced	Bacteria	Proteobacteria	Gammaproteobacteria	Alteromonadales	Alteromonadaceae	Alteromonas	stellipolaris	CP015346.2	100
K5S3OA-2	M275	MF443521	8/11/2015	GS.Blade.bottom-60	GS.Blade.bottom.culture.K5S3OA	M60	Goose_South	GS	3	Blade	Blade_culture	bottom	culture	culture_bottom	Alginate	15	48086	31	8	7	763	Yes	9.18E-02	0	1.01	none	none	2.81E-04	1.39	13.49	0.94	1.48	3.33E-02	0.6	2.62	both	degrade	degrade	degrade	Sequenced	Bacteria	Proteobacteria	Gammaproteobacteria	Alteromonadales	Pseudoalteromonadaceae	Pseudoalteromonas	sp. ArcP02	KF731626.1	99.66
K5S3OA-3	M276	NA	8/11/2015	GS.Blade.bottom-60	GS.Blade.bottom.culture.K5S3OA	M60	Goose_South	GS	3	Blade	Blade_culture	bottom	culture	culture_bottom	Alginate	15	48086	31	8	7	763	Yes	2.20E-01	0.03	1.15	none	none	1.27E-04	0.78	5.58	0.7	1.11	3.84E-03	1.88	5.03	degrade	degrade	degrade	degrade	Not sequenced
K5S3OA-4	M277	MF443520	8/11/2015	GS.Blade.bottom-60	GS.Blade.bottom.culture.K5S3OA	M60	Goose_South	GS	3	Blade	Blade_culture	bottom	culture	culture_bottom	Alginate	15	48086	31	8	7	763	Yes	2.99E-01	0	0.97	none	none	1.14E-03	1.23	12.65	0.96	1.28	4.81E-03	0.81	2.56	both	degrade	degrade	degrade	Sequenced	Bacteria	Proteobacteria	Gammaproteobacteria	Alteromonadales	Pseudoalteromonadaceae	Pseudoalteromonas	uncultured	JN177666.1	100
K5S3OT-1	M278	NA	8/11/2015	GS.Blade.bottom-60	GS.Blade.bottom.culture.K5S3OT	M60	Goose_South	GS	3	Blade	Blade_culture	bottom	culture	culture_bottom	Tryptone	15	48086	31	8	7	763	No	NA	NA	NA	NA	NA	6.30E-03	0.97	4.16	0.67	1.45	5.51E-02	0.01	1.02	growth	none	none	none	Not sequenced
K5S3OT-3	M279	MF443519	8/11/2015	GS.Blade.bottom-60	GS.Blade.bottom.culture.K5S3OT	M60	Goose_South	GS	3	Blade	Blade_culture	bottom	culture	culture_bottom	Tryptone	15	48086	31	8	7	763	Yes	4.55E-02	0.03	1.18	none	none	5.75E-04	0.44	5.26	0.38	1.15	1.47E-02	0.26	1.6	degrade	degrade	none	none	Sequenced	Bacteria	Proteobacteria	Alphaproteobacteria	Rhodobacterales	Rhodobacteraceae	Sulfitobacter	uncultured	KP975355.1	99.78
K5S3OT-4	M280	NA	8/11/2015	GS.Blade.bottom-60	GS.Blade.bottom.culture.K5S3OT	M60	Goose_South	GS	3	Blade	Blade_culture	bottom	culture	culture_bottom	Tryptone	15	48086	31	8	7	763	Yes	7.63E-03	0	1.03	none	none	9.76E-04	1.33	6.3	0.69	1.93	3.53E-01	0	1	growth	growth	growth	none	Not sequenced
K5S3OT-5	M281	MF443518	8/11/2015	GS.Blade.bottom-60	GS.Blade.bottom.culture.K5S3OT	M60	Goose_South	GS	3	Blade	Blade_culture	bottom	culture	culture_bottom	Tryptone	15	48086	31	8	7	763	Yes	5.51E-03	0.02	1.12	none	none	3.66E-03	1.04	2.76	0.24	4.41	9.33E-03	0.37	1.84	both	both	both	growth	Sequenced	Bacteria	Proteobacteria	Gammaproteobacteria	Alteromonadales	Pseudoalteromonadaceae	Pseudoalteromonas	uncultured	JN177666.1	99.88
WS1NA-1	M282	MF443517	8/5/2015	NA	ST.Water.top.culture.WS1NA		Stryker	ST	1	Water	Water_culture	top	culture	culture_top	Alginate	NA	NA	NA	NA	NA	NA	Yes	4.91E-01	0	1	none	none	6.08E-03	0.35	4.48	0.29	1.22	2.54E-03	0.77	2.92	degrade	degrade	degrade	degrade	Sequenced	Bacteria	Proteobacteria	Betaproteobacteria	Burkholderiales	Alcaligenaceae	Achromobacter	uncultured	HM798786.1	100
WS1NA-2	M283	MF443516	8/5/2015	NA	ST.Water.top.culture.WS1NA		Stryker	ST	1	Water	Water_culture	top	culture	culture_top	Alginate	NA	NA	NA	NA	NA	NA	Yes	3.71E-02	0	0.98	none	none	2.55E-04	0.95	9.47	0.48	1.97	3.73E-03	0.17	1.43	both	growth	growth	none	Sequenced	Bacteria	Proteobacteria	Betaproteobacteria	Burkholderiales	Alcaligenaceae	Achromobacter	uncultured	HM798786.1	99.57
WS1NA-3	M284	MF443515	8/5/2015	NA	ST.Water.top.culture.WS1NA		Stryker	ST	1	Water	Water_culture	top	culture	culture_top	Alginate	NA	NA	NA	NA	NA	NA	Yes	1.38E-01	-0.01	0.95	none	none	2.46E-03	0.25	3.43	0.23	1.08	3.17E-02	0.17	1.42	degrade	none	none	none	Sequenced	Bacteria	Proteobacteria	Gammaproteobacteria	Oceanospirillales	Halomonadaceae	Halomonas	uncultured	KF545029.1	99.89
WS1NA-4	M285	MF443514	8/5/2015	NA	ST.Water.top.culture.WS1NA		Stryker	ST	1	Water	Water_culture	top	culture	culture_top	Alginate	NA	NA	NA	NA	NA	NA	Yes	1.14E-02	0.22	2.35	growth	growth	3.71E-02	0	1.02	0.01	0.26	6.69E-05	2.27	5.83	both	both	both	both	Sequenced	Bacteria	Bacteroidetes	Flavobacteriia	Flavobacteriales	Flavobacteriaceae	Tamlana	sp. s12	KR080556.1	99.78
WS1NA-5	M286	MF443513	8/5/2015	NA	ST.Water.top.culture.WS1NA		Stryker	ST	1	Water	Water_culture	top	culture	culture_top	Alginate	NA	NA	NA	NA	NA	NA	Yes	1.13E-02	0.02	1.17	none	none	8.12E-02	0.04	1.39	0.08	0.52	4.37E-02	1.5	4.68	degrade	degrade	degrade	degrade	Sequenced	Bacteria	Proteobacteria	Betaproteobacteria	Burkholderiales	Alcaligenaceae	Achromobacter	uncultured	HM798786.1	100
WS1NA-6	M287	MF443512	8/5/2015	NA	ST.Water.top.culture.WS1NA		Stryker	ST	1	Water	Water_culture	top	culture	culture_top	Alginate	NA	NA	NA	NA	NA	NA	Yes	7.21E-03	0.08	1.63	none	none	4.02E-04	0.91	9.77	0.58	1.58	2.73E-03	0.32	1.76	both	both	degrade	none	Sequenced	Bacteria	Proteobacteria	Gammaproteobacteria	Chromatiales	Chromatiaceae	Rheinheimera	uncultured	DM168975.2	99.54
WS1NA-7	M288	MF443511	8/5/2015	NA	ST.Water.top.culture.WS1NA		Stryker	ST	1	Water	Water_culture	top	culture	culture_top	Alginate	NA	NA	NA	NA	NA	NA	Yes	4.71E-02	0	0.98	none	none	5.00E-01	0	1	0	0	5.90E-02	-0.01	0.98	none	none	none	none	Sequenced	Bacteria	Proteobacteria	Betaproteobacteria	Burkholderiales	Alcaligenaceae	Achromobacter	uncultured	HM798786.1	100
WS1NA-8	M289	MF443510	8/5/2015	NA	ST.Water.top.culture.WS1NA		Stryker	ST	1	Water	Water_culture	top	culture	culture_top	Alginate	NA	NA	NA	NA	NA	NA	Yes	5.00E-01	0	1	none	none	1.61E-03	0.97	10.2	0.64	1.51	7.41E-04	2.22	6.64	both	both	degrade	degrade	Sequenced	Bacteria	Proteobacteria	Gammaproteobacteria	Chromatiales	Chromatiaceae	Rheinheimera	uncultured	DM168975.2	99.54
WS1OA-1	M290	MF443509	8/5/2015	NA	ST.Water.bottom.culture.WS1OA		Stryker	ST	1	Water	Water_culture	bottom	culture	culture_bottom	Alginate	NA	NA	NA	NA	NA	NA	Yes	1.38E-02	-0.1	0.52	none	none	2.10E-01	0.46	4.73	0	275.6	1.76E-02	0.12	1.3	degrade	none	none	none	Sequenced	Bacteria	Proteobacteria	Gammaproteobacteria	Alteromonadales	Alteromonadaceae	Alteromonas	uncultured	HM591379.1	100
WS1OA-2	M291	MF443508	8/5/2015	NA	ST.Water.bottom.culture.WS1OA		Stryker	ST	1	Water	Water_culture	bottom	culture	culture_bottom	Alginate	NA	NA	NA	NA	NA	NA	Yes	1.13E-02	0.02	1.14	none	none	8.20E-05	1.29	12.29	1.15	1.12	1.68E-02	0.5	2.22	degrade	degrade	degrade	degrade	Sequenced	Bacteria	Proteobacteria	Gammaproteobacteria	Alteromonadales	Pseudoalteromonadaceae	Pseudoalteromonas	uncultured	JN177666.1	99.78
WS1OA-3	M292	MF443507	8/5/2015	NA	ST.Water.bottom.culture.WS1OA		Stryker	ST	1	Water	Water_culture	bottom	culture	culture_bottom	Alginate	NA	NA	NA	NA	NA	NA	Yes	2.66E-02	0	0.97	none	none	1.89E-02	0	1.02	0	NA	7.95E-02	0.01	1.03	NA	NA	NA	NA	Sequenced	Bacteria	Proteobacteria	Betaproteobacteria	Burkholderiales	Alcaligenaceae	Achromobacter	uncultured	HM798786.1	99.7
WS1OA-6	M293	NA	8/5/2015	NA	ST.Water.bottom.culture.WS1OA		Stryker	ST	1	Water	Water_culture	bottom	culture	culture_bottom	Alginate	NA	NA	NA	NA	NA	NA	Yes	7.95E-03	0.14	2.4	growth	growth	1.75E-02	0	1.03	0	2.25	2.09E-01	0.61	2.37	none	none	none	none	Poor sequence quality
WS1OA-7	M294	MF443506	8/5/2015	NA	ST.Water.bottom.culture.WS1OA		Stryker	ST	1	Water	Water_culture	bottom	culture	culture_bottom	Alginate	NA	NA	NA	NA	NA	NA	Yes	1.65E-03	0.02	1.1	none	none	7.76E-04	1.31	11.86	1.26	1.04	5.76E-03	-0.02	0.96	none	none	none	none	Sequenced	Bacteria	Proteobacteria	Gammaproteobacteria	Alteromonadales	Pseudoalteromonadaceae	Pseudoalteromonas	uncultured	JQ183106.1	100
WS1OA-8	M295	NA	8/5/2015	NA	ST.Water.bottom.culture.WS1OA		Stryker	ST	1	Water	Water_culture	bottom	culture	culture_bottom	Alginate	NA	NA	NA	NA	NA	NA	Yes	3.87E-01	0	1.01	none	none	9.90E-03	0	1.02	0	1	9.60E-03	0.75	2.69	degrade	degrade	degrade	degrade	Poor sequence quality
WS1OT-1	M296	MF443505	8/5/2015	NA	ST.Water.bottom.culture.WS1OT		Stryker	ST	1	Water	Water_culture	bottom	culture	culture_bottom	Tryptone	NA	NA	NA	NA	NA	NA	Yes	2.12E-01	0.01	1.06	none	none	4.80E-02	0.25	1.88	0.05	5.26	3.03E-02	-0.01	0.97	growth	growth	growth	none	Sequenced	Bacteria	Proteobacteria	Gammaproteobacteria	Vibrionales	Vibrionaceae	Photobacterium	uncultured	FJ456827.1	100
WS1OT-2	M297	NA	8/5/2015	NA	ST.Water.bottom.culture.WS1OT		Stryker	ST	1	Water	Water_culture	bottom	culture	culture_bottom	Tryptone	NA	NA	NA	NA	NA	NA	No	NA	NA	NA	NA	NA	NA	NA	NA	NA	NA	NA	NA	NA	NA	NA	NA	NA	Not sequenced
WS1OT-3	M298	MF443504	8/5/2015	NA	ST.Water.bottom.culture.WS1OT		Stryker	ST	1	Water	Water_culture	bottom	culture	culture_bottom	Tryptone	NA	NA	NA	NA	NA	NA	Yes	9.18E-02	0	0.98	none	none	3.33E-01	0	1	0	-0.17	3.46E-04	-0.01	0.97	none	none	none	none	Sequenced	Bacteria	Proteobacteria	Gammaproteobacteria	Alteromonadales	Pseudoalteromonadaceae	Pseudoalteromonas	uncultured	KU524793.1	99.86
WS1OT-4	M299	MF443503	8/5/2015	NA	ST.Water.bottom.culture.WS1OT		Stryker	ST	1	Water	Water_culture	bottom	culture	culture_bottom	Tryptone	NA	NA	NA	NA	NA	NA	Yes	6.48E-02	0	0.97	none	none	1.76E-06	0.71	5.65	0.7	1.02	1.46E-03	0.12	1.29	degrade	none	none	none	Sequenced	Bacteria	Proteobacteria	Gammaproteobacteria	Oceanospirillales	Halomonadaceae	Cobetia	uncultured	LC002933.1	99.74
WS2NA-1	M300	MF443502	8/6/2015	NA	TB.Water.top.culture.WS2NA		Triquet	TB	2	Water	Water_culture	top	culture	culture_top	Alginate	15	48015	31	8	0	764	Yes	1.14E-02	0	0.96	none	none	9.18E-02	0	1.02	0	1.2	4.18E-03	0.58	2.39	degrade	degrade	degrade	degrade	Sequenced	Bacteria	Proteobacteria	Betaproteobacteria	Burkholderiales	Alcaligenaceae	Achromobacter	uncultured	HM798786.1	100
WS2NA-2	M301	MF443501	8/6/2015	NA	TB.Water.top.culture.WS2NA		Triquet	TB	2	Water	Water_culture	top	culture	culture_top	Alginate	15	48015	31	8	0	764	Yes	7.82E-02	0.06	1.38	none	none	1.22E-01	0.05	1.54	0.25	0.22	5.61E-04	0.19	1.46	degrade	none	none	none	Sequenced	Bacteria	Proteobacteria	Gammaproteobacteria	Alteromonadales	Alteromonadaceae	Alteromonas	sp. AD1000-249-G9	JX888802.1	100
WS2NA-3	M302	MF443500	8/6/2015	NA	TB.Water.top.culture.WS2NA		Triquet	TB	2	Water	Water_culture	top	culture	culture_top	Alginate	15	48015	31	8	0	764	Yes	8.46E-02	0.06	1.28	none	none	1.04E-01	0.43	5.16	0.17	2.53	9.02E-04	1.36	3.67	degrade	degrade	degrade	degrade	Sequenced	Bacteria	Proteobacteria	Gammaproteobacteria	Vibrionales	Vibrionaceae	Vibrio	uncultured	KF799626.1	99.68
WS2NA-4	M303	MF443499	8/6/2015	NA	TB.Water.top.culture.WS2NA		Triquet	TB	2	Water	Water_culture	top	culture	culture_top	Alginate	15	48015	31	8	0	764	Yes	3.64E-02	0	0.98	none	none	2.11E-01	0	1	0	-0.33	2.56E-02	1.15	3.35	degrade	degrade	degrade	degrade	Sequenced	Bacteria	Proteobacteria	Betaproteobacteria	Burkholderiales	Alcaligenaceae	Achromobacter	uncultured	KF803320.1	99.48
WS2NA-5	M304	MF443498	8/6/2015	NA	TB.Water.top.culture.WS2NA		Triquet	TB	2	Water	Water_culture	top	culture	culture_top	Alginate	15	48015	31	8	0	764	Yes	2.11E-01	0	1	none	none	2.40E-04	1.41	14.06	1.11	1.27	1.97E-02	0.98	3.15	both	degrade	degrade	degrade	Sequenced	Bacteria	Proteobacteria	Gammaproteobacteria	Alteromonadales	Pseudoalteromonadaceae	Pseudoalteromonas	uncultured	JX530569.1	99.89
WS2NA-6	M305	MF443497	8/6/2015	NA	TB.Water.top.culture.WS2NA		Triquet	TB	2	Water	Water_culture	top	culture	culture_top	Alginate	15	48015	31	8	0	764	Yes	1.59E-01	0	0.98	none	none	3.93E-03	1.36	12.74	0.9	1.51	5.37E-02	0.75	2.8	growth	growth	none	none	Sequenced	Bacteria	Proteobacteria	Gammaproteobacteria	Alteromonadales	Pseudoalteromonadaceae	Pseudoalteromonas	uncultured	JQ183106.1	100
WS2NA-7	M306	MF443496	8/6/2015	NA	TB.Water.top.culture.WS2NA		Triquet	TB	2	Water	Water_culture	top	culture	culture_top	Alginate	15	48015	31	8	0	764	Yes	4.10E-02	0.01	1.08	none	none	2.47E-04	1.26	7.63	1.23	1.02	2.47E-02	0.54	2.21	degrade	degrade	degrade	degrade	Sequenced	Bacteria	Proteobacteria	Gammaproteobacteria	Alteromonadales	Pseudoalteromonadaceae	Pseudoalteromonas	uncultured	HQ674616.1	99.57
WS2NA-8	M307	MF443495	8/6/2015	NA	TB.Water.top.culture.WS2NA		Triquet	TB	2	Water	Water_culture	top	culture	culture_top	Alginate	15	48015	31	8	0	764	Yes	2.53E-02	0.04	1.22	none	none	9.24E-04	1.21	12.97	0.88	1.37	4.17E-04	1.42	3.84	both	degrade	degrade	degrade	Sequenced	Bacteria	Proteobacteria	Gammaproteobacteria	Vibrionales	Vibrionaceae	Vibrio	uncultured	KF799626.1	99.57
WS2NT-1	M308	MF443494	8/6/2015	NA	TB.Water.top.culture.WS2NT		Triquet	TB	2	Water	Water_culture	top	culture	culture_top	Tryptone	15	48015	31	8	0	764	Yes	5.00E-01	0	1	none	none	2.53E-03	0.01	1.05	0	7	4.37E-01	0	1	none	none	none	none	Sequenced	Bacteria	Proteobacteria	Betaproteobacteria	Burkholderiales	Alcaligenaceae	Achromobacter	uncultured	HQ008556.1	99.63
WS2NT-4	M309	MF443493	8/6/2015	NA	TB.Water.top.culture.WS2NT		Triquet	TB	2	Water	Water_culture	top	culture	culture_top	Tryptone	15	48015	31	8	0	764	Yes	7.98E-03	0.02	1.11	none	none	2.02E-03	0.81	3.04	0.43	1.88	2.07E-02	0.43	1.95	both	both	both	none	Sequenced	Bacteria	Proteobacteria	Gammaproteobacteria	Vibrionales	Vibrionaceae	Vibrio	uncultured	FJ664815.1	100
WS2NT-5	M310	MF443492	8/6/2015	NA	TB.Water.top.culture.WS2NT		Triquet	TB	2	Water	Water_culture	top	culture	culture_top	Tryptone	15	48015	31	8	0	764	Yes	1.62E-03	0.01	1.09	none	none	NA	0.01	1.06	0	-9	1.44E-03	0.41	1.93	degrade	degrade	degrade	none	Sequenced	Bacteria	Proteobacteria	Gammaproteobacteria	Alteromonadales	Pseudoalteromonadaceae	Pseudoalteromonas	uncultured	JN177666.1	99.89
WS2NT-8	M311	NA	8/6/2015	NA	TB.Water.top.culture.WS2NT		Triquet	TB	2	Water	Water_culture	top	culture	culture_top	Tryptone	15	48015	31	8	0	764	Yes	2.11E-01	0	1	none	none	4.41E-03	0.01	1.09	0	9.33	3.06E-01	0	1.01	none	none	none	none	Poor sequence quality
WS2OA-1	M312	MF443491	8/6/2015	NA	TB.Water.bottom.culture.WS2OA		Triquet	TB	2	Water	Water_culture	bottom	culture	culture_bottom	Alginate	15	48192	31	8	5	764	Yes	4.97E-02	0.03	1.18	none	none	1.14E-03	1.47	13.41	1.11	1.32	8.89E-07	2.29	5.74	both	degrade	degrade	degrade	Sequenced	Bacteria	Proteobacteria	Gammaproteobacteria	Alteromonadales	Pseudoalteromonadaceae	Pseudoalteromonas	uncultured	DQ513060.1	100
WS2OA-2	M313	MF443490	8/6/2015	NA	TB.Water.bottom.culture.WS2OA		Triquet	TB	2	Water	Water_culture	bottom	culture	culture_bottom	Alginate	15	48192	31	8	5	764	Yes	1.21E-01	0	1.02	none	none	1.81E-04	1.3	10.61	1.1	1.19	1.04E-01	0.01	1.02	none	none	none	none	Sequenced	Bacteria	Proteobacteria	Gammaproteobacteria	Alteromonadales	Pseudoalteromonadaceae	Pseudoalteromonas	uncultured	JQ032611.1	100
WS2OA-3	M314	MF443489	8/6/2015	NA	TB.Water.bottom.culture.WS2OA		Triquet	TB	2	Water	Water_culture	bottom	culture	culture_bottom	Alginate	15	48192	31	8	5	764	Yes	3.59E-05	0.04	1.33	none	none	6.43E-04	1.08	6.69	0.8	1.36	1.66E-02	0.07	1.14	growth	none	none	none	Sequenced	Bacteria	Proteobacteria	Gammaproteobacteria	Alteromonadales	Pseudoalteromonadaceae	Pseudoalteromonas	uncultured	DQ513060.1	99.89
WS2OA-4	M315	MF443488	8/6/2015	NA	TB.Water.bottom.culture.WS2OA		Triquet	TB	2	Water	Water_culture	bottom	culture	culture_bottom	Alginate	15	48192	31	8	5	764	Yes	1.13E-02	0.05	1.39	none	none	3.50E-04	1.32	12.88	1.01	1.31	1.02E-02	0.07	1.16	growth	none	none	none	Sequenced	Bacteria	Proteobacteria	Gammaproteobacteria	Alteromonadales	Pseudoalteromonadaceae	Pseudoalteromonas	uncultured	DQ513060.1	99.79
WS2OA-5	M316	MF443487	8/6/2015	NA	TB.Water.bottom.culture.WS2OA		Triquet	TB	2	Water	Water_culture	bottom	culture	culture_bottom	Alginate	15	48192	31	8	5	764	Yes	1.51E-03	0.05	1.43	none	none	1.85E-04	1.3	10.89	1.08	1.2	2.93E-03	0.78	2.58	degrade	degrade	degrade	degrade	Sequenced	Bacteria	Proteobacteria	Gammaproteobacteria	Alteromonadales	Pseudoalteromonadaceae	Pseudoalteromonas	uncultured	KU524791.1	99.79
WS2OA-6	M317	NA	8/6/2015	NA	TB.Water.bottom.culture.WS2OA		Triquet	TB	2	Water	Water_culture	bottom	culture	culture_bottom	Alginate	15	48192	31	8	5	764	Yes	1.96E-03	0.05	1.43	none	none	2.74E-04	1.19	10.6	1.06	1.12	1.94E-06	2.37	6.04	degrade	degrade	degrade	degrade	Poor sequence quality
WS2OA-7	M318	MF443486	8/6/2015	NA	TB.Water.bottom.culture.WS2OA		Triquet	TB	2	Water	Water_culture	bottom	culture	culture_bottom	Alginate	15	48192	31	8	5	764	Yes	5.00E-01	0	1	none	none	3.64E-02	0	1.02	0	0.88	4.57E-04	0.62	2.29	degrade	degrade	degrade	degrade	Sequenced	Bacteria	Proteobacteria	Betaproteobacteria	Burkholderiales	Alcaligenaceae	Achromobacter	uncultured	HM798786.1	99.76
WS2OA-8	M319	MF443485	8/6/2015	NA	TB.Water.bottom.culture.WS2OA		Triquet	TB	2	Water	Water_culture	bottom	culture	culture_bottom	Alginate	15	48192	31	8	5	764	Yes	1.01E-02	0	1.04	none	none	2.86E-02	0	1.01	0	-0.8	6.23E-02	0.14	1.35	none	none	none	none	Sequenced	Bacteria	Proteobacteria	Betaproteobacteria	Burkholderiales	Alcaligenaceae	Achromobacter	uncultured	HM798786.1	99.62
WS2OT-1-1	M320	MF443484	8/6/2015	NA	TB.Water.bottom.culture.WS2OT		Triquet	TB	2	Water	Water_culture	bottom	culture	culture_bottom	Tryptone	15	48192	31	8	5	764	Yes	7.31E-02	0.02	1.16	none	none	1.29E-01	0.16	2.5	0.03	5.11	1.93E-03	0.54	2.15	degrade	degrade	degrade	degrade	Sequenced	Bacteria	Proteobacteria	Gammaproteobacteria	Alteromonadales	Pseudoalteromonadaceae	Pseudoalteromonas	uncultured	KU524793.1	100
WS2OT-2	M321	MF443483	8/6/2015	NA	TB.Water.bottom.culture.WS2OT		Triquet	TB	2	Water	Water_culture	bottom	culture	culture_bottom	Tryptone	15	48192	31	8	5	764	Yes	7.48E-02	0.01	1.04	none	none	6.43E-04	0.79	3.88	0.46	1.7	3.76E-02	0.14	1.33	both	growth	none	none	Sequenced	Bacteria	Proteobacteria	Gammaproteobacteria	Alteromonadales	Shewanellaceae	Shewanella	uncultured	KF799557.1	99.73
WS2OT-3	M322	MF443482	8/6/2015	NA	TB.Water.bottom.culture.WS2OT		Triquet	TB	2	Water	Water_culture	bottom	culture	culture_bottom	Tryptone	15	48192	31	8	5	764	Yes	3.33E-01	0	0.98	none	none	2.25E-03	0.81	3.27	0.69	1.17	4.47E-02	0.24	1.61	degrade	degrade	none	none	Sequenced	Bacteria	Proteobacteria	Gammaproteobacteria	Vibrionales	Vibrionaceae	Aliivibrio	uncultured	FJ456761.1	100
WS2OT-4	M323	MF443481	8/6/2015	NA	TB.Water.bottom.culture.WS2OT		Triquet	TB	2	Water	Water_culture	bottom	culture	culture_bottom	Tryptone	15	48192	31	8	5	764	Yes	2.88E-02	0.01	1.06	none	none	2.36E-04	0.71	3.36	0.4	1.78	2.32E-03	0.19	1.43	both	growth	growth	none	Sequenced	Bacteria	Proteobacteria	Gammaproteobacteria	Oceanospirillales	Halomonadaceae	Halomonas	uncultured	JN860327.1	99.68
WS2OT-5	M324	MF443480	8/6/2015	NA	TB.Water.bottom.culture.WS2OT		Triquet	TB	2	Water	Water_culture	bottom	culture	culture_bottom	Tryptone	15	48192	31	8	5	764	Yes	2.05E-02	0.04	1.26	none	none	4.79E-03	0.6	4.65	0.36	1.67	2.03E-03	0.3	1.68	both	both	none	none	Sequenced	Bacteria	Proteobacteria	Gammaproteobacteria	Oceanospirillales	Halomonadaceae	Cobetia	uncultured	JQ032257.1	99.66
WS2OT-6	M325	NA	8/6/2015	NA	TB.Water.bottom.culture.WS2OT		Triquet	TB	2	Water	Water_culture	bottom	culture	culture_bottom	Tryptone	15	48192	31	8	5	764	Yes	6.63E-03	0.01	1.09	none	none	1.69E-03	0.91	2.55	0.63	1.45	3.01E-03	0.24	1.54	both	degrade	none	none	Poor sequence quality
WS2OT-7	M326	MF443479	8/6/2015	NA	TB.Water.bottom.culture.WS2OT		Triquet	TB	2	Water	Water_culture	bottom	culture	culture_bottom	Tryptone	15	48192	31	8	5	764	Yes	2.70E-02	0.02	1.11	none	none	3.86E-02	0.51	2.31	0.18	2.76	3.18E-04	0.24	1.55	both	both	growth	growth	Sequenced	Bacteria	Proteobacteria	Gammaproteobacteria	Alteromonadales	Pseudoalteromonadaceae	Pseudoalteromonas	uncultured	JX878967.1	99.78
WS3NA-1	M327	MF443478	8/11/2015	NA	GS.Water.top.culture.WS3NA		Goose_South	GS	3	Water	Water_culture	top	culture	culture_top	Alginate	16	47923	31	8	8	763	Yes	2.29E-03	0.06	1.52	none	none	2.86E-02	0	1.01	0	0.5	1.69E-02	0.1	1.25	none	none	none	none	Sequenced	Bacteria	Proteobacteria	Gammaproteobacteria	Alteromonadales	Alteromonadaceae	Alteromonas	sp. NSP481	FR750929.1	99.06
WS3NA-2	M328	NA	8/11/2015	NA	GS.Water.top.culture.WS3NA		Goose_South	GS	3	Water	Water_culture	top	culture	culture_top	Alginate	16	47923	31	8	8	763	Yes	9.18E-02	0	1.01	none	none	1.89E-02	0	1.02	0	0.63	3.15E-04	0.14	1.32	degrade	none	none	none	Poor sequence quality
WS3NA-3	M329	MF443477	8/11/2015	NA	GS.Water.top.culture.WS3NA		Goose_South	GS	3	Water	Water_culture	top	culture	culture_top	Alginate	16	47923	31	8	8	763	Yes	1.97E-02	0.07	1.54	none	none	NA	0	1.01	0	-1	2.50E-03	0.48	1.93	degrade	degrade	degrade	none	Sequenced	Bacteria	Proteobacteria	Betaproteobacteria	Burkholderiales	Alcaligenaceae	Achromobacter	uncultured	AB196248.1	99.56
WS3NA-4	M330	MF443476	8/11/2015	NA	GS.Water.top.culture.WS3NA		Goose_South	GS	3	Water	Water_culture	top	culture	culture_top	Alginate	16	47923	31	8	8	763	Yes	2.07E-02	0.03	1.23	none	none	9.18E-02	0	1.01	0	-0.22	2.71E-03	0.76	2.9	degrade	degrade	degrade	degrade	Sequenced	Bacteria	Proteobacteria	Gammaproteobacteria	Alteromonadales	Pseudoalteromonadaceae	Pseudoalteromonas	uncultured	KU524793.1	99.87
WS3NA-5	M331	MF443475	8/11/2015	NA	GS.Water.top.culture.WS3NA		Goose_South	GS	3	Water	Water_culture	top	culture	culture_top	Alginate	16	47923	31	8	8	763	Yes	2.27E-02	0.05	1.35	none	none	1.28E-03	1.26	10.43	0.7	1.8	4.97E-02	0.24	1.6	both	both	growth	none	Sequenced	Bacteria	Proteobacteria	Gammaproteobacteria	Alteromonadales	Pseudoalteromonadaceae	Pseudoalteromonas	uncultured	KU524793.1	100
WS3NA-6	M332	MF443474	8/11/2015	NA	GS.Water.top.culture.WS3NA		Goose_South	GS	3	Water	Water_culture	top	culture	culture_top	Alginate	16	47923	31	8	8	763	Yes	1.11E-02	0.04	1.3	none	none	9.18E-02	0	1.01	0	0.5	5.55E-03	0.4	2.03	degrade	degrade	degrade	degrade	Sequenced	Bacteria	Proteobacteria	Gammaproteobacteria	Alteromonadales	Pseudoalteromonadaceae	Pseudoalteromonas	uncultured	KU524793.1	99.87
WS3NA-7	M333	MF443473	8/11/2015	NA	GS.Water.top.culture.WS3NA		Goose_South	GS	3	Water	Water_culture	top	culture	culture_top	Alginate	16	47923	31	8	8	763	Yes	NA	0	1	NA	NA	9.18E-02	0	0.99	0	-2	8.85E-06	0.42	2.04	degrade	degrade	degrade	degrade	Sequenced	Bacteria	Proteobacteria	Betaproteobacteria	Burkholderiales	Alcaligenaceae	Achromobacter	uncultured	JF411321.1	100
WS3NA-8	M334	MF443472	8/11/2015	NA	GS.Water.top.culture.WS3NA		Goose_South	GS	3	Water	Water_culture	top	culture	culture_top	Alginate	16	47923	31	8	8	763	Yes	2.49E-02	0.05	1.42	none	none	2.11E-01	0	1	0	0.17	9.89E-04	0.55	2.4	degrade	degrade	degrade	degrade	Sequenced	Bacteria	Bacteroidetes	Flavobacteriia	Flavobacteriales	Flavobacteriaceae	Maribacter	uncultured	JX531256.1	99.78
WS3NT-1	M335	MF443471	8/11/2015	NA	GS.Water.top.culture.WS3NT		Goose_South	GS	3	Water	Water_culture	top	culture	culture_top	Tryptone	16	47923	31	8	8	763	Yes	1.38E-02	0.04	1.27	none	none	7.41E-03	1.2	3.75	-0.04	-28.93	3.38E-04	0.34	1.74	degrade	degrade	none	none	Sequenced	Bacteria	Proteobacteria	Gammaproteobacteria	Alteromonadales	Pseudoalteromonadaceae	Pseudoalteromonas	uncultured	JN177666.1	100
WS3NT-2	M336	MF443470	8/11/2015	NA	GS.Water.top.culture.WS3NT		Goose_South	GS	3	Water	Water_culture	top	culture	culture_top	Tryptone	16	47923	31	8	8	763	Yes	9.38E-03	0.03	1.21	none	none	2.96E-03	1.07	3.53	0.13	8.3	1.28E-02	0.26	1.57	both	both	growth	growth	Sequenced	Bacteria	Proteobacteria	Gammaproteobacteria	Alteromonadales	Pseudoalteromonadaceae	Pseudoalteromonas	uncultured	JN177666.1	100
WS3NT-3	M337	MF443469	8/11/2015	NA	GS.Water.top.culture.WS3NT		Goose_South	GS	3	Water	Water_culture	top	culture	culture_top	Tryptone	16	47923	31	8	8	763	Yes	3.49E-01	0	1.01	none	none	2.31E-03	0.76	2.83	0.58	1.3	1.22E-02	0.05	1.12	growth	none	none	none	Sequenced	Bacteria	Proteobacteria	Gammaproteobacteria	Vibrionales	Vibrionaceae	Vibrio	uncultured	KF995204.1	99.68
WS3NT-4	M338	MF443468	8/11/2015	NA	GS.Water.top.culture.WS3NT		Goose_South	GS	3	Water	Water_culture	top	culture	culture_top	Tryptone	16	47923	31	8	8	763	Yes	4.72E-03	0.02	1.16	none	none	2.52E-03	0.58	4.13	0.36	1.64	8.25E-03	0.18	1.44	both	growth	none	none	Sequenced	Bacteria	Proteobacteria	Gammaproteobacteria	Oceanospirillales	Halomonadaceae	Cobetia	uncultured	JQ032256.1	99.79
WS3NT-5	M339	NA	8/11/2015	NA	GS.Water.top.culture.WS3NT		Goose_South	GS	3	Water	Water_culture	top	culture	culture_top	Tryptone	16	47923	31	8	8	763	No	NA	NA	NA	NA	NA	NA	NA	NA	NA	NA	NA	NA	NA	NA	NA	NA	NA	Not sequenced
WS3NT-6	M340	MF443467	8/11/2015	NA	GS.Water.top.culture.WS3NT		Goose_South	GS	3	Water	Water_culture	top	culture	culture_top	Tryptone	16	47923	31	8	8	763	Yes	2.89E-03	0.02	1.15	none	none	4.58E-03	0.65	2.62	0.03	19.87	6.23E-03	0.27	1.59	both	both	growth	growth	Sequenced	Bacteria	Proteobacteria	Gammaproteobacteria	Alteromonadales	Pseudoalteromonadaceae	Pseudoalteromonas	uncultured	KU524791.1	100
WS3NT-7	M341	MF443466	8/11/2015	NA	GS.Water.top.culture.WS3NT		Goose_South	GS	3	Water	Water_culture	top	culture	culture_top	Tryptone	16	47923	31	8	8	763	Yes	1.91E-01	0.01	1.05	none	none	1.64E-01	0.04	1.37	0.02	2.26	4.15E-02	0.02	1.05	none	none	none	none	Sequenced	Bacteria	Proteobacteria	Alphaproteobacteria	Rhodobacterales	Rhodobacteraceae	Sulfitobacter	uncultured	HQ225130.1	99.89
WS3NT-8	M342	NA	8/11/2015	NA	GS.Water.top.culture.WS3NT		Goose_South	GS	3	Water	Water_culture	top	culture	culture_top	Tryptone	16	47923	31	8	8	763	No	NA	NA	NA	NA	NA	NA	NA	NA	NA	NA	NA	NA	NA	NA	NA	NA	NA	Not sequenced
WS3OA-2	M343	MF443465	8/11/2015	NA	GS.Water.bottom.culture.WS3OA		Goose_South	GS	3	Water	Water_culture	bottom	culture	culture_bottom	Alginate	15	48086	31	8	8	763	Yes	1.25E-02	0.06	1.47	none	none	9.18E-02	0	1.01	0	0.5	1.58E-04	0.74	2.6	degrade	degrade	degrade	degrade	Sequenced	Bacteria	Proteobacteria	Gammaproteobacteria	Alteromonadales	Alteromonadaceae	Alteromonas	stellipolaris	CP015346.2	99.78
WS3OA-3	M344	MF443464	8/11/2015	NA	GS.Water.bottom.culture.WS3OA		Goose_South	GS	3	Water	Water_culture	bottom	culture	culture_bottom	Alginate	15	48086	31	8	8	763	Yes	1.01E-03	0.07	1.47	none	none	2.86E-02	0	1.03	0.02	0.13	9.08E-02	0.61	2.48	none	none	none	none	Sequenced	Bacteria	Proteobacteria	Gammaproteobacteria	Alteromonadales	Alteromonadaceae	Marinobacter	uncultured	KC002383.1	99.58
WS3OA-4	M345	MF443463	8/11/2015	NA	GS.Water.bottom.culture.WS3OA		Goose_South	GS	3	Water	Water_culture	bottom	culture	culture_bottom	Alginate	15	48086	31	8	8	763	Yes	2.02E-02	0.02	1.16	none	none	3.28E-05	1.58	15.79	1.29	1.22	4.83E-04	1.01	3.32	degrade	degrade	degrade	degrade	Sequenced	Bacteria	Proteobacteria	Gammaproteobacteria	Alteromonadales	Pseudoalteromonadaceae	Pseudoalteromonas	uncultured	KU524791.1	99.89
WS3OA-5	M346	MF443462	8/11/2015	NA	GS.Water.bottom.culture.WS3OA		Goose_South	GS	3	Water	Water_culture	bottom	culture	culture_bottom	Alginate	15	48086	31	8	8	763	Yes	6.08E-02	0	1.04	none	none	2.11E-01	0	1	0.05	0.01	6.14E-04	0.96	3.3	degrade	degrade	degrade	degrade	Sequenced	Bacteria	Bacteroidetes	Flavobacteriia	Flavobacteriales	Flavobacteriaceae	Cellulophaga	lytica	AB681033.1	99.78
WS3OA-6	M347	MF443461	8/11/2015	NA	GS.Water.bottom.culture.WS3OA		Goose_South	GS	3	Water	Water_culture	bottom	culture	culture_bottom	Alginate	15	48086	31	8	8	763	Yes	2.69E-03	0.02	1.13	none	none	1.58E-02	0	1.04	0.01	0.79	3.46E-01	0	1	none	none	none	none	Sequenced	Bacteria	Bacteroidetes	Flavobacteriia	Flavobacteriales	Flavobacteriaceae	Cellulophaga	uncultured	DQ822520.1	99.66
WS3OA-7	M348	NA	8/11/2015	NA	GS.Water.bottom.culture.WS3OA		Goose_South	GS	3	Water	Water_culture	bottom	culture	culture_bottom	Alginate	15	48086	31	8	8	763	No	NA	NA	NA	NA	NA	NA	NA	NA	NA	NA	NA	NA	NA	NA	NA	NA	NA	Not sequenced
WS3OA-8	M349	MF443460	8/11/2015	NA	GS.Water.bottom.culture.WS3OA		Goose_South	GS	3	Water	Water_culture	bottom	culture	culture_bottom	Alginate	15	48086	31	8	8	763	Yes	1.07E-01	0.01	1.09	none	none	3.18E-04	1.38	13.53	1.12	1.24	4.05E-02	0.72	2.94	degrade	degrade	degrade	degrade	Sequenced	Bacteria	Proteobacteria	Gammaproteobacteria	Alteromonadales	Pseudoalteromonadaceae	Pseudoalteromonas	uncultured	KU524791.1	99.89
WS3OT-1	M350	MF443459	8/11/2015	NA	GS.Water.bottom.culture.WS3OT		Goose_South	GS	3	Water	Water_culture	bottom	culture	culture_bottom	Tryptone	15	48086	31	8	8	763	Yes	2.85E-02	0.06	1.32	none	none	1.23E-03	0.72	8.01	0.46	1.58	5.46E-04	1.6	4.3	both	both	degrade	degrade	Sequenced	Bacteria	Bacteroidetes	Flavobacteriia	Flavobacteriales	Flavobacteriaceae	Cellulophaga	baltica	CP009976.4	100
WS3OT-2	M351	MF443458	8/11/2015	NA	GS.Water.bottom.culture.WS3OT		Goose_South	GS	3	Water	Water_culture	bottom	culture	culture_bottom	Tryptone	15	48086	31	8	8	763	Yes	3.58E-01	0	0.99	none	none	3.37E-03	0.01	1.07	0	21	3.28E-02	0.27	1.67	degrade	degrade	none	none	Sequenced	Bacteria	Proteobacteria	Gammaproteobacteria	Oceanospirillales	Halomonadaceae	Halomonas	uncultured	JN860327.1	99.89
WS3OT-5	M352	NA	8/11/2015	NA	GS.Water.bottom.culture.WS3OT		Goose_South	GS	3	Water	Water_culture	bottom	culture	culture_bottom	Tryptone	15	48086	31	8	8	763	Yes	2.42E-02	0.01	1.09	none	none	1.17E-02	0.01	1.06	0	8.5	1.62E-03	0.76	2.7	degrade	degrade	degrade	degrade	Poor sequence quality
WS3OT-6	M353	MF443457	8/11/2015	NA	GS.Water.bottom.culture.WS3OT		Goose_South	GS	3	Water	Water_culture	bottom	culture	culture_bottom	Tryptone	15	48086	31	8	8	763	Yes	1.86E-02	0.04	1.23	none	none	9.27E-02	0.01	1.1	0	10	5.24E-03	0.28	1.68	degrade	degrade	none	none	Sequenced	Bacteria	Proteobacteria	Gammaproteobacteria	Oceanospirillales	Halomonadaceae	Cobetia	uncultured	JQ032257.1	99.51
WS3OT-7	M354	MF443456	8/11/2015	NA	GS.Water.bottom.culture.WS3OT		Goose_South	GS	3	Water	Water_culture	bottom	culture	culture_bottom	Tryptone	15	48086	31	8	8	763	Yes	1.73E-01	0.01	1.04	none	none	2.66E-03	0.39	2.39	0.07	5.67	2.11E-02	0.56	2.29	both	both	both	both	Sequenced	Bacteria	Proteobacteria	Gammaproteobacteria	Alteromonadales	Pseudoalteromonadaceae	Pseudoalteromonas	sp. KJF15-2	JQ800260.1	100
[truncated: 4 more columns]
