# Supplementary material for: Diverse Bacteria Utilize Alginate Within the Microbiome of the Giant Kelp Macrocystis pyrifera
Source: Front Microbiol. 2018 Aug 20;9:1914. doi: 10.3389/fmicb.2018.01914 (PMC6110156; doi:10.3389/fmicb.2018.01914)
Supplement: Supplementary file 11 [file Data_Sheet_8.CSV]

CAZy_Family	Blade.mid.58	Blade.mid.51	Blade.bottom.60	Water.bottom.68	Water.surface.67	Blade.mid.57	Water.bottom.69	Blade.bottom.59	Blade.mid.56	Water.bottom.71	Blade.bottom.52	Blade.bottom.54	Blade.bottom.55	Water.bottom.73
GH1	7	61	39	8	91	3	8	4	6	5	5	3	26	8
GH2	28	150	123	28	175	13	44	39	9	2	34	12	86	31
GH3	207	1490	366	67	776	42	157	114	92	33	78	23	259	137
GH4	10	43	87	4	35	1	16	19	2	3	15	18	54	14
GH5	91	910	129	8	116	15	21	29	22	8	24	26	78	18
GH6	0	11	6	1	2	0	0	5	0	0	5	2	6	1
GH8	6	14	8	1	7	0	0	6	3	0	3	4	9	3
GH9	10	349	82	2	7	3	3	14	12	0	16	9	34	3
GH10	16	492	64	14	150	7	63	36	6	15	25	10	56	23
GH11	0	9	1	1	2	0	2	1	0	0	0	0	4	0
GH12	4	211	21	0	2	0	0	1	4	0	5	0	5	0
GH13	228	1942	610	124	953	51	203	171	53	55	145	59	420	195
GH15	4	15	125	1	35	0	9	29	2	0	16	12	29	7
GH16	38	662	265	31	307	14	74	71	10	21	62	21	166	74
GH17	5	102	19	23	302	12	61	13	1	19	14	3	9	53
GH18	11	267	86	8	86	7	19	15	4	9	19	4	62	19
GH19	2	5	11	7	26	1	4	1	1	3	4	0	14	1
GH20	3	53	37	10	108	4	27	13	3	9	23	8	35	21
GH22	0	0	0	0	0	0	0	1	0	0	0	0	1	1
GH23	129	1183	422	69	549	24	120	75	37	37	53	27	226	133
GH24	4	134	3	6	14	0	2	3	2	1	2	2	23	6
GH25	10	7	4	0	6	0	1	0	2	2	2	1	8	0
GH26	0	7	6	2	8	1	7	2	0	0	2	0	5	0
GH27	4	9	2	0	2	0	0	1	0	0	1	0	1	2
GH28	2	5	4	2	14	0	0	4	2	1	3	1	8	1
GH29	35	389	70	11	119	10	24	33	6	5	46	4	85	12
GH30	2	15	8	15	127	4	30	3	0	7	2	0	3	20
GH31	1	4	38	6	54	2	15	4	4	2	8	1	32	8
GH32	38	107	8	12	36	11	9	1	10	1	6	0	13	7
GH33	8	154	41	4	50	1	14	14	1	2	25	0	18	10
GH35	22	314	71	3	28	2	2	15	7	0	8	7	33	6
GH36	12	57	56	7	60	6	14	17	9	6	13	5	37	15
GH37	0	0	12	5	18	12	2	6	0	2	1	0	4	3
GH38	0	0	2	4	22	0	17	0	0	4	0	0	1	16
GH39	6	13	5	0	6	1	1	1	0	0	1	0	8	3
GH42	12	82	93	10	75	3	13	11	6	6	13	10	42	20
GH43	12	140	42	11	83	7	30	19	8	4	20	5	35	12
GH44	0	0	1	0	0	0	0	2	0	0	0	0	2	0
GH48	0	1	1	0	2	0	0	0	0	0	2	3	1	0
GH49	0	0	1	0	0	0	0	0	0	0	0	0	0	0
GH50	16	71	11	1	8	2	2	2	5	1	3	0	8	1
GH51	0	4	3	0	4	0	1	1	0	0	0	0	2	2
GH52	3	3	5	0	2	0	0	0	4	0	0	0	2	0
GH53	0	9	12	3	23	0	7	4	0	0	3	0	15	1
GH55	0	2	5	1	6	0	1	3	0	1	3	1	5	2
GH57	6	36	38	5	23	2	9	15	4	5	17	7	22	5
GH58	1	0	0	0	0	0	0	0	0	0	0	0	0	0
GH59	1	0	0	3	16	0	5	0	0	1	0	0	0	2
GH62	0	1	0	0	0	0	0	1	0	0	0	0	1	0
GH63	1	1	15	3	13	9	4	6	1	3	4	6	7	6
GH64	0	3	5	0	1	0	0	2	1	0	2	2	3	0
GH65	6	23	23	11	124	8	22	10	8	7	12	4	13	31
GH67	0	0	0	0	1	0	0	0	0	0	0	0	0	0
GH68	0	0	0	0	0	0	0	0	0	0	0	0	1	0
GH70	0	1	0	0	0	0	0	0	0	0	0	0	0	0
GH71	0	0	0	0	0	0	0	1	0	0	0	0	0	0
GH73	28	125	49	14	129	7	33	22	15	9	12	2	77	26
GH74	0	0	3	0	0	0	0	1	0	0	0	0	4	0
GH76	0	0	0	0	1	0	0	0	0	0	0	0	0	0
GH77	21	100	30	10	32	1	7	11	2	2	15	3	28	10
GH78	20	144	32	2	54	3	8	22	3	0	23	2	38	6
GH81	15	25	5	5	80	0	18	1	2	0	1	4	7	28
GH84	1	4	10	0	3	0	0	2	0	0	1	0	4	1
GH85	0	0	2	0	0	1	0	2	0	0	0	0	0	1
GH86	4	5	6	0	37	0	9	1	0	1	0	2	4	5
GH87	0	9	5	0	0	0	0	0	0	0	1	0	3	0
GH88	5	15	22	1	12	0	2	6	1	0	9	0	19	4
GH89	0	1	1	1	3	0	0	0	0	1	0	0	0	0
GH91	0	0	0	0	0	0	0	0	0	0	0	0	1	0
GH92	9	38	33	22	312	4	103	8	2	24	20	1	19	55
GH94	13	103	10	1	0	0	0	3	1	0	0	0	5	1
GH95	45	396	29	4	31	10	4	11	10	4	13	4	61	2
GH96	0	0	5	0	6	0	1	0	0	1	0	0	0	1
GH97	0	12	10	9	34	0	7	1	2	1	2	0	4	4
GH98	0	0	1	0	0	0	0	0	0	0	0	0	0	0
GH99	0	1	6	0	0	0	0	1	1	0	1	0	1	0
GH100	0	0	0	2	7	0	3	0	0	0	0	0	0	1
GH102	15	400	68	4	11	2	3	10	7	2	8	10	29	5
GH103	24	624	166	10	168	7	30	31	9	7	23	12	86	44
GH104	1	5	1	4	13	0	4	0	0	4	1	0	3	4
GH105	45	66	6	0	2	0	0	5	4	0	3	0	2	0
GH106	0	0	6	0	4	0	1	2	0	0	0	3	0	4
GH107	6	12	13	1	5	0	1	6	0	0	6	2	20	0
GH108	0	253	25	0	6	1	2	8	5	0	2	4	15	1
GH109	1	85	14	5	75	5	16	4	0	5	7	1	14	23
GH110	0	0	0	1	9	0	1	0	0	0	1	0	0	1
GH113	43	191	47	1	21	6	9	22	16	1	10	5	15	1
GH114	10	52	5	0	0	0	0	4	1	0	1	1	8	0
GH115	0	0	1	0	2	0	1	0	0	0	0	0	0	2
GH116	6	96	27	3	23	2	4	1	5	2	7	1	19	4
GH117	20	146	26	6	41	1	9	14	4	4	16	2	23	12
GH119	1	2	1	0	0	0	0	0	0	0	1	0	0	0
GH120	0	0	0	0	3	0	0	0	0	0	0	0	0	0
GH125	0	0	1	0	9	0	4	0	0	2	0	0	0	0
GH127	0	2	5	1	20	1	3	2	0	0	2	0	4	2
GH128	0	4	6	2	5	0	0	4	0	0	0	0	2	0
GH130	0	0	3	2	22	0	7	3	0	1	1	0	1	2
GH133	1	18	11	0	0	0	0	10	1	0	3	1	17	0
GT1	12	108	73	2	17	5	7	13	3	1	18	5	38	6
GT2	946	6804	2224	165	1395	185	362	469	289	95	414	204	1398	326
GT3	6	5	0	0	0	0	0	2	2	0	1	0	0	1
GT4	649	5590	1326	141	1317	131	332	354	189	94	324	101	884	308
GT5	89	294	75	25	122	10	25	28	9	11	22	5	63	25
GT6	0	0	0	0	1	0	0	0	0	0	0	0	0	0
GT7	0	0	0	0	4	0	0	0	0	0	0	0	0	0
GT8	11	478	15	3	6	0	1	0	3	0	2	2	11	2
GT9	59	221	162	15	167	16	35	20	19	11	30	10	78	42
GT10	0	8	0	0	1	0	0	0	2	0	0	1	3	2
GT11	0	0	1	3	12	0	3	0	0	1	0	0	0	0
GT12	0	0	8	0	0	0	0	2	0	0	0	0	2	0
GT14	12	33	18	4	23	3	4	4	2	0	0	4	23	1
GT17	0	0	2	3	9	0	3	0	0	3	0	1	0	4
GT19	77	773	127	32	218	11	59	31	18	15	31	15	89	36
GT20	3	5	68	3	49	2	17	12	3	4	11	7	21	17
GT21	0	0	1	0	0	0	0	2	0	0	0	0	2	0
GT22	0	0	0	0	0	0	0	0	0	0	0	0	2	0
GT23	0	2	0	0	0	0	0	0	0	0	0	0	0	0
GT25	0	10	5	2	20	0	3	3	0	2	0	2	7	1
GT26	80	1094	200	13	63	18	16	59	24	0	66	9	172	23
GT28	113	1044	209	46	306	16	64	51	29	26	42	16	132	69
GT30	169	1509	330	34	400	24	89	85	22	25	59	17	244	86
GT32	9	28	13	3	16	0	4	0	0	2	1	0	6	1
GT35	9	159	76	9	43	11	14	38	6	1	44	11	63	11
GT39	0	0	1	0	3	0	1	1	0	0	0	0	1	0
GT41	2	16	53	21	213	5	30	9	14	14	21	4	18	73
GT45	0	1	1	0	0	0	0	0	0	0	0	0	0	0
GT51	380	4582	1041	116	936	61	206	186	105	49	156	67	623	190
GT56	0	0	0	0	0	0	0	0	0	0	0	0	1	0
GT60	0	0	0	0	7	0	2	1	0	1	1	0	2	3
GT66	0	0	0	0	0	0	0	0	0	0	0	0	2	0
GT70	0	1	0	0	0	0	0	0	0	0	0	0	0	0
GT73	0	0	0	0	0	0	0	0	0	0	0	0	1	0
GT74	0	0	0	0	0	0	0	0	0	0	0	0	1	0
GT80	0	43	12	1	1	1	0	0	0	0	4	0	22	0
GT81	57	258	57	6	50	7	11	7	5	5	20	7	42	10
GT83	42	879	69	11	80	6	17	17	17	8	15	4	42	22
GT87	0	0	1	0	0	0	0	0	0	0	0	0	1	0
GT93	0	1	0	0	0	0	0	0	0	0	0	0	0	0
PL1	0	24	15	0	23	1	9	5	1	1	1	1	9	3
PL3	0	0	0	0	0	0	0	0	0	0	0	0	1	0
PL4	0	3	0	0	0	0	0	0	0	0	0	0	0	0
PL6	118	1548	380	40	196	8	35	56	29	7	46	32	120	29
PL7	90	2571	342	24	176	10	46	71	36	2	60	47	167	23
PL8	0	0	0	0	2	0	1	0	0	0	0	0	0	0
PL9	4	181	48	3	4	2	10	14	2	1	16	6	31	2
PL10	0	0	1	0	2	0	1	2	0	1	2	0	18	0
PL11	0	0	1	0	1	0	1	0	0	0	1	0	0	1
PL12	10	32	18	2	12	0	1	3	1	0	5	0	15	2
PL14	0	0	6	0	0	1	0	4	0	0	5	1	2	0
PL15	2	31	34	4	40	7	6	3	0	5	5	0	10	5
PL16	0	1	3	0	7	0	1	0	0	0	1	0	2	0
PL17	106	1210	312	10	72	4	16	38	31	6	34	11	77	15
PL18	1	5	8	1	0	0	0	2	0	0	3	0	4	0
CE1	3	22	78	23	178	1	50	21	1	4	14	2	19	34
CE2	8	19	1	0	11	1	2	3	1	0	0	0	3	1
CE3	7	301	89	1	14	5	8	22	2	2	14	9	67	3
CE4	66	409	334	32	224	11	57	59	18	5	44	20	120	57
CE6	6	27	13	4	24	1	5	2	3	0	7	2	6	2
CE7	0	4	2	0	5	0	0	1	1	0	0	1	0	0
CE8	0	4	2	0	9	0	2	0	0	0	1	0	2	1
CE9	13	96	40	9	52	10	13	10	10	4	5	1	22	13
CE11	109	1086	210	30	330	10	72	46	25	14	36	12	137	68
CE12	2	9	1	0	2	1	1	0	0	0	1	0	1	0
CE14	145	365	122	35	325	23	75	68	49	19	48	9	96	76
CE15	8	258	23	0	9	1	2	13	3	1	6	1	17	2
CE16	0	0	0	0	1	0	0	0	0	0	0	0	0	0
AA1	1	19	13	3	8	1	5	0	0	1	5	1	35	4
AA2	143	1684	386	27	262	17	67	71	39	33	63	30	280	67
AA3	52	635	456	75	661	37	142	71	36	41	99	48	282	133
AA4	0	0	1	0	0	0	0	0	0	0	1	0	2	0
AA5	0	19	16	0	1	1	0	2	1	0	1	0	11	1
AA6	1	43	56	1	26	1	6	8	0	1	4	2	30	3
AA7	1	15	1	0	0	0	0	0	0	0	2	0	2	0
AA10	0	10	7	0	2	0	2	0	0	0	3	0	3	2
CBM2	50	367	146	14	110	11	27	32	5	22	56	27	105	36
CBM3	2	17	44	0	16	2	3	7	0	1	8	8	15	1
CBM4	9	46	28	7	108	5	24	8	0	6	5	4	27	23
CBM5	2	170	101	6	84	0	15	38	4	0	14	9	135	5
CBM6	59	434	268	18	274	7	54	79	18	17	42	35	168	48
CBM9	43	253	47	5	58	5	17	15	7	3	13	5	26	9
CBM10	13	55	40	0	2	1	0	1	1	3	12	4	27	1
CBM11	0	0	2	0	7	0	3	0	0	0	2	0	1	0
CBM12	1	41	13	0	0	0	3	2	0	0	7	0	3	0
CBM13	37	644	307	12	177	19	53	94	16	8	78	24	175	32
CBM15	0	0	0	0	0	0	0	0	0	0	0	1	0	0
CBM16	1	81	18	2	6	0	1	3	0	0	4	1	5	2
CBM17	0	5	0	0	0	0	0	0	0	0	0	0	0	0
CBM20	5	7	5	3	7	0	6	2	2	3	6	3	5	2
CBM22	1	66	12	1	0	1	1	5	0	2	0	2	3	0
CBM23	0	0	0	0	0	0	1	0	0	0	0	0	1	0
CBM25	2	4	4	0	0	0	0	0	0	0	2	0	0	0
CBM26	8	59	26	0	16	4	3	2	0	3	14	8	51	0
CBM27	7	31	5	0	5	0	2	1	0	0	2	1	7	1
CBM28	0	5	0	0	0	0	0	0	0	0	0	0	0	0
CBM30	0	3	0	0	0	0	0	0	0	0	0	0	0	0
CBM31	0	0	0	0	0	0	0	1	0	0	0	0	0	0
CBM32	95	1047	686	12	132	15	23	95	50	5	132	49	252	27
CBM34	0	0	4	0	4	0	2	1	0	0	1	1	0	0
CBM35	14	102	37	4	23	0	11	10	3	3	9	3	24	3
CBM37	0	28	4	0	9	0	7	0	0	0	1	0	0	2
CBM38	15	82	11	2	11	0	3	15	4	0	12	2	17	3
CBM41	2	1	8	5	24	0	2	3	0	2	0	0	15	7
CBM42	0	0	3	0	3	0	0	3	0	0	0	1	3	1
CBM44	0	0	0	0	0	0	0	1	0	0	0	0	0	0
CBM47	33	254	133	10	81	13	33	60	19	6	70	17	108	24
CBM48	45	351	213	23	136	18	24	73	13	11	66	24	169	33
CBM50	296	2398	826	92	894	75	222	165	110	59	158	56	460	193
CBM51	38	251	49	1	57	7	11	19	6	4	31	6	66	7
CBM54	0	5	1	0	9	0	0	0	0	0	2	1	3	2
CBM56	8	31	23	7	28	1	7	6	5	3	3	6	27	17
CBM57	14	816	271	38	194	29	38	122	14	11	111	23	253	63
CBM59	0	0	0	0	0	0	1	0	0	0	0	0	2	0
CBM60	0	3	1	0	0	0	0	0	0	0	0	0	0	0
CBM61	0	3	1	0	6	0	4	0	0	0	0	0	1	0
CBM62	1	11	4	0	0	0	0	2	0	0	1	0	6	0
CBM63	0	0	2	0	0	0	0	0	0	0	0	0	0	0
CBM64	0	0	2	0	1	0	0	0	0	0	0	1	0	0
CBM65	3	7	0	0	0	0	0	0	0	0	0	0	0	0
CBM66	4	21	6	1	8	0	0	0	2	0	0	0	1	0
CBM67	13	64	21	0	10	0	4	18	1	0	18	0	23	1
CBM68	0	2	0	0	0	0	0	0	0	0	0	0	1	0
